# Supplementary material for: Visualizing the Indefinable: Three-Dimensional Complexity of ‘Infectious Diseases’
Source: PLoS One. 2015 Apr 14;10(4):e0123674. doi: 10.1371/journal.pone.0123674 (PMC4397090; doi:10.1371/journal.pone.0123674)
Supplement: S1 Dataset — (XLS) [file pone.0123674.s001.XLS]

## Sheet: Suppl materials
ID	SCC(x 1000/ml)	log SCC (1000/ml)	CD18 (1000/ml)	log CD18 (1000/ml)	N count (1000]/ml)	log N count (1000/ml)	CD4 (1000/ml)	CD8 (1000/ml)	Lymp count (1000/ml)	log Lymp count (1000/ml)	Macro [CD14] (1000/ml)	log Macro (1000/ml)	Mononuc c (1000/ml)	log Mononuc (1000/ml)	All Leuko counts (1000/ml)	Microbial test results	Lymphocyte %	Neutrophil %	Macrophage %
2579	11224	9.32581	10662.8	9.27452	8305.76	9.0247	448.96	448.96	897.92	6.80008	1122.4	7.02322	2020.32	7.61101	10326.1	E. coli/Negative*	8.69565	80.4348	10.8696
2632	2654	7.88382	2335.52	7.75599	875.82	6.77516	212.32	424.64	636.96	6.45671	796.2	6.67985	1433.16	7.26764	2308.98	E. coli/Negative*	27.5862	37.931	34.4828
2632	6111	8.71785	4705.47	8.45648	2688.84	7.89687	794.43	794.43	1588.86	7.37077	488.88	6.19212	2077.74	7.63904	4766.58	E. coli/Negative*	33.3333	56.4103	10.2564
2632	7216	8.88406	6999.52	8.8536	5772.8	8.66091	72.16	216.48	288.64	5.66518	432.96	6.07065	721.6	6.58147	6494.4	E. coli/Negative*	4.44444	88.8889	6.66667
2632	16000	9.68034	11840	9.37924	8960	9.10053	320	1120	1440	7.2724	1760	7.47307	3200	8.07091	12160	E. coli/Negative*	11.8421	73.6842	14.4737
2727	7000	8.85367	6930	8.84362	5250	8.56598	210	350	560	6.32794	630	6.44572	1190	7.08171	6440	E. coli/Negative*	8.69565	81.5217	9.78261
2729	5000	8.51719	4900	8.49699	4000	8.29405	0	100	100	4.60517	450	6.10925	550	6.30992	4550	E. coli/Negative*	2.1978	87.9121	9.89011
2732	547	6.30445	481.36	6.17662	377.43	5.93339	10.94	10.94	21.88	3.08557	71.11	4.26423	92.99	4.53249	470.42	E. coli/Negative*	4.65116	80.2326	15.1163
2732	581	6.36475	499.66	6.21393	470.61	6.15403	5.81	5.81	11.62	2.45273	46.48	3.83902	58.1	4.06217	528.71	E. coli/Negative*	2.1978	89.011	8.79121
2732	796	6.6796	692.52	6.54034	573.12	6.3511	23.88	23.88	47.76	3.86619	79.6	4.37701	127.36	4.84702	700.48	E. coli/Negative*	6.81818	81.8182	11.3636
2732	1046	6.95273	836.8	6.72959	784.5	6.66505	10.46	10.46	20.92	3.04071	41.84	3.73385	62.76	4.13932	847.26	E. coli/Negative*	2.46914	92.5926	4.93827
2732	1359	7.2145	1209.51	7.09797	1087.2	6.99136	13.59	13.59	27.18	3.30248	122.31	4.80656	149.49	5.00723	1236.69	E. coli/Negative*	2.1978	87.9121	9.89011
2732	2879	7.9652	2677.47	7.89263	2475.94	7.81438	28.79	28.79	57.58	4.05318	172.74	5.15179	230.32	5.43947	2706.26	E. coli/Negative*	2.12766	91.4894	6.38298
2732	6904	8.83986	6006.48	8.70059	4901.84	8.49737	69.04	138.08	207.12	5.3333	897.52	6.79964	1104.64	7.00727	6006.48	E. coli/Negative*	3.44828	81.6092	14.9425
2742	6000	8.69951	5940	8.68946	4860	8.48879	60	120	180	5.19296	600	6.39693	780	6.65929	5640	E. coli/Negative*	3.19149	86.1702	10.6383
2742	8000	8.9872	7440	8.91463	6000	8.69951	80	80	160	5.07517	640	6.46147	800	6.68461	6800	E. coli/Negative*	2.35294	88.2353	9.41176
2759	5000	8.51719	3750	8.22951	3550	8.1747	0	50	50	3.91202	150	5.01064	200	5.29832	3750	E. coli/Negative*	1.33333	94.6667	4
2759	9000	9.10498	8730	9.07452	7290	8.89426	180	630	810	6.69703	630	6.44572	1440	7.2724	8730	E. coli/Negative*	9.27835	83.5052	7.21649
2804	2824	7.94591	2230.96	7.71019	536.56	6.28518	310.64	338.88	649.52	6.47623	197.68	5.28665	847.2	6.74194	1383.76	E. coli/Negative*	46.9388	38.7755	14.2857
2822	3449	8.14584	3138.59	8.05153	1724.5	7.45269	448.37	827.76	1276.13	7.15159	103.47	4.63928	1379.6	7.22955	3104.1	E. coli/Negative*	41.1111	55.5556	3.33333
2876	2132	7.66482	2025.4	7.61352	1918.8	7.55946	21.32	21.32	42.64	3.75279	63.96	4.15826	106.6	4.66908	2025.4	E. coli/Negative*	2.10526	94.7368	3.15789
2882	2425	7.79359	2231	7.71021	2012.75	7.60726	48.5	24.25	72.75	4.28703	169.75	5.13433	242.5	5.491	2255.25	E. coli/Negative*	3.22581	89.2473	7.52688
2901	3436	8.14206	3229.84	8.08019	2542.64	7.84096	103.08	68.72	171.8	5.14633	446.68	6.10184	618.48	6.42726	3161.12	E. coli/Negative*	5.43478	80.4348	14.1304
2912	12735	9.45211	11461.5	9.34675	9551.25	9.16443	764.1	636.75	1400.85	7.24483	254.7	5.54009	1655.55	7.41189	11206.8	E. coli/Negative*	12.5	85.2273	2.27273
2913	4500	8.41183	4410	8.39163	4320	8.37101	45	45	90	4.49981	90	4.49981	180	5.19296	4500	E. coli/Negative*	2	96	2
2913	16090	9.68595	11745.7	9.37124	9332.2	9.14123	643.6	643.6	1287.2	7.16022	643.6	6.46708	1930.8	7.56569	11263	E. coli/Negative*	11.4286	82.8571	5.71429
2937	2464	7.80954	2266.88	7.72616	1601.6	7.37876	24.64	98.56	123.2	4.81381	418.88	6.03758	542.08	6.29541	2143.68	E. coli/Negative*	5.74713	74.7126	19.5402
2938	5455	8.60429	4800.4	8.47645	1745.6	7.46485	818.25	1581.95	2400.2	7.78331	600.05	6.39701	3000.25	8.00645	4745.85	E. coli/Negative*	50.5747	36.7816	12.6437
2938	5500	8.6125	5225	8.56121	4840	8.48467	110	110	220	5.39363	165	5.10595	385	5.95324	5225	E. coli/Negative*	4.21053	92.6316	3.15789
2948	1415	7.25488	1372.55	7.22443	820.7	6.71016	155.65	127.35	283	5.64545	56.6	4.03601	339.6	5.82777	1160.3	E. coli/Negative*	24.3902	70.7317	4.87805
2973	653	6.48158	555.05	6.31906	313.44	5.74761	13.06	6.53	19.59	2.97502	156.72	5.05446	176.31	5.17224	489.75	E. coli/Negative*	4	64	32
2998	9020	9.1072	8659.2	9.06638	7396.4	8.90875	270.6	180.4	451	6.11147	541.2	6.29379	992.2	6.89992	8388.6	E. coli/Negative*	5.37634	88.172	6.45161
3001	704	6.55678	598.4	6.39426	492.8	6.2001	21.12	56.32	77.44	4.3495	28.16	3.3379	105.6	4.65966	598.4	E. coli/Negative*	12.9412	82.3529	4.70588
3001	1142	7.04054	867.92	6.7661	810.82	6.69805	11.42	11.42	22.84	3.12851	57.1	4.0448	79.94	4.38128	890.76	E. coli/Negative*	2.5641	91.0256	6.41026
3001	6000	8.69951	5400	8.59415	5220	8.56025	60	60	120	4.78749	240	5.48064	360	5.8861	5580	E. coli/Negative*	2.15054	93.5484	4.30108
3004	6400	8.76405	3264	8.09071	2624	7.87246	64	64	128	4.85203	2048	7.62462	2176	7.68524	4800	E. coli/Negative*	2.66667	54.6667	42.6667
3009	1117	7.0184	982.96	6.89057	804.24	6.6899	22.34	22.34	44.68	3.79953	111.7	4.71582	156.38	5.05229	960.62	E. coli/Negative*	4.65116	83.7209	11.6279
3011	10000	9.21034	9400	9.14846	8700	9.07108	100	300	400	5.99146	400	5.99146	800	6.68461	9500	E. coli/Negative*	4.21053	91.5789	4.21053
3011	23939	10.0833	22502.7	10.0214	20826.9	9.944	478.78	478.78	957.56	6.86439	957.56	6.86439	1915.12	7.55754	22742	E. coli/Negative*	4.21053	91.5789	4.21053
3013	587	6.37502	569.39	6.34457	457.86	6.12656	11.74	29.35	41.09	3.71576	35.22	3.56161	76.31	4.3348	534.17	E. coli/Negative*	7.69231	85.7143	6.59341
3013	775	6.65286	643.25	6.46653	457.25	6.12523	15.5	46.5	62	4.12713	93	4.5326	155	5.04343	612.25	E. coli/Negative*	10.1266	74.6835	15.1899
3013	4495	8.41072	4405.1	8.39052	3596	8.18758	89.9	134.85	224.75	5.41499	539.4	6.29046	764.15	6.63876	4360.15	E. coli/Negative*	5.15464	82.4742	12.3711
3018	5000	8.51719	4750	8.4659	4450	8.40066	50	50	100	4.60517	200	5.29832	300	5.70378	4750	E. coli/Negative*	2.10526	93.6842	4.21053
3067	9000	9.10498	8370	9.03241	7200	8.88184	90	540	630	6.44572	450	6.10925	1080	6.98472	8280	E. coli/Negative*	7.6087	86.9565	5.43478
3067	25517	10.1471	23730.8	10.0745	20413.6	9.92396	765.51	1020.68	1786.19	7.48784	1275.85	7.15137	3062.04	8.02684	23475.6	E. coli/Negative*	7.6087	86.9565	5.43478
3080	8000	8.9872	7600	8.9359	6160	8.72583	160	480	640	6.46147	800	6.68461	1440	7.2724	7600	E. coli/Negative*	8.42105	81.0526	10.5263
3080	16515	9.71202	15689.2	9.66073	12716.5	9.45066	660.6	660.6	1321.2	7.1863	1651.5	7.40944	2972.7	7.99723	15689.2	E. coli/Negative*	8.42105	81.0526	10.5263
4658	799	6.68336	583.27	6.36865	439.45	6.08552	23.97	47.94	71.91	4.27542	127.84	4.85078	199.75	5.29707	639.2	E. coli/Negative*	11.25	68.75	20
4658	5883	8.67982	5000.55	8.5173	4588.74	8.43136	58.83	117.66	176.49	5.17326	411.81	6.02056	588.3	6.37724	5177.04	E. coli/Negative*	3.40909	88.6364	7.95455
4939	1802	7.49665	1657.84	7.41327	1333.48	7.19555	0	72.08	72.08	4.27778	270.3	5.59953	342.38	5.83592	1675.86	E. coli/Negative*	4.30108	79.5699	16.129
4939	1802	7.49665	1657.84	7.41327	1333.48	7.19555	36.04	36.04	72.08	4.27778	270.3	5.59953	342.38	5.83592	1675.86	E. coli/Negative*	4.30108	79.5699	16.129
4987	890	6.79122	712	6.56808	667.5	6.50354	62.3	62.3	124.6	4.82511	62.3	4.13196	186.9	5.23057	854.4	E. coli/Negative*	14.5833	78.125	7.29167
5060	8709	9.07211	8186.46	9.01024	6880.11	8.83639	261.27	696.72	957.99	6.86484	435.45	6.07638	1393.44	7.23953	8273.55	E. coli/Negative*	11.5789	83.1579	5.26316
5105	2981	8.00001	2444.42	7.80156	2235.75	7.71233	29.81	59.62	89.43	4.49346	178.86	5.1866	268.29	5.59207	2504.04	E. coli/Negative*	3.57143	89.2857	7.14286
5105	9000	9.10498	7380	8.90653	6750	8.8173	0	270	270	5.59842	630	6.44572	900	6.80239	7650	E. coli/Negative*	3.52941	88.2353	8.23529
5105	12912	9.46591	11233.4	9.32665	9554.88	9.16481	258.24	387.36	645.6	6.47018	2065.92	7.63333	2711.52	7.90526	12266.4	E. coli/Negative*	5.26316	77.8947	16.8421
5105	20783	9.94189	17042.1	9.74344	15587.2	9.65421	207.83	415.66	623.49	6.43533	1454.81	7.28263	2078.3	7.63931	17665.5	E. coli/Negative*	3.52941	88.2353	8.23529
5155	767	6.64249	628.94	6.44404	375.83	5.92914	69.03	69.03	138.06	4.92769	122.72	4.80991	260.78	5.56368	636.61	E. coli/Negative*	21.6867	59.0361	19.2771
5159	576	6.35611	443.52	6.09474	322.56	5.77629	57.6	63.36	120.96	4.79546	57.6	4.05352	178.56	5.18492	501.12	E. coli/Negative*	24.1379	64.3678	11.4943
5180	572	6.34914	520.52	6.25483	474.76	6.16281	28.6	11.44	40.04	3.68988	17.16	2.84258	57.2	4.04655	531.96	E. coli/Negative*	7.52688	89.2473	3.22581
5181	572	6.34914	440.44	6.08777	217.36	5.38155	62.92	125.84	188.76	5.24048	62.92	4.14186	251.68	5.52816	469.04	E. coli/Negative*	40.2439	46.3415	13.4146
5201	3948	8.28096	3632.16	8.19758	2961	7.99328	315.84	355.32	671.16	6.50901	1144.92	7.04309	1816.08	7.50444	4777.08	E. coli/Negative*	14.0496	61.9835	23.9669
5255	541	6.29342	438.21	6.0827	330.01	5.79912	32.46	48.69	81.15	4.3963	48.69	3.88547	129.84	4.8663	459.85	E. coli/Negative*	17.6471	71.7647	10.5882
7053	5471	8.60722	5033.32	8.52384	4814.48	8.47938	54.71	54.71	109.42	4.69519	437.68	6.08149	547.1	6.30463	5361.58	E. coli/Negative*	2.04082	89.7959	8.16327
7551	458	6.12687	403.04	5.99904	361.82	5.89115	4.58	4.58	9.16	2.21485	45.8	3.82428	54.96	4.00661	416.78	E. coli/Negative*	2.1978	86.8132	10.989
7872	4357	8.37954	4052.01	8.30697	3659.88	8.20519	87.14	43.57	130.71	4.87298	348.56	5.85381	479.27	6.17226	4139.15	E. coli/Negative*	3.15789	88.4211	8.42105
7926	4000	8.29405	3600	8.18869	3280	8.0956	80	40	120	4.78749	320	5.76832	440	6.08677	3720	E. coli/Negative*	3.22581	88.172	8.60215
7950	1707	7.44249	955.92	6.86267	358.47	5.88184	102.42	153.63	256.05	5.54537	187.77	5.23522	443.82	6.09542	802.29	E. coli/Negative*	31.9149	44.6809	23.4043
8081	3223	8.07807	2900.7	7.97271	1708.19	7.44319	418.99	418.99	837.98	6.73099	290.07	5.67012	1128.05	7.02825	2836.24	E. coli/Negative*	29.5455	60.2273	10.2273
8221	241	5.4848	168.7	5.12812	40.97	3.71284	26.51	60.25	86.76	4.46315	36.15	3.58768	122.91	4.81145	163.88	E. coli/Negative*	52.9412	25	22.0588
8231	747	6.61607	463.14	6.13803	373.5	5.92292	14.94	14.94	29.88	3.39719	119.52	4.78348	149.4	5.00663	522.9	E. coli/Negative*	5.71429	71.4286	22.8571
8295	7660	8.94377	6281.2	8.74532	5591.8	8.62906	153.2	153.2	306.4	5.72489	1149	7.04665	1455.4	7.28304	7047.2	E. coli/Negative*	4.34783	79.3478	16.3043
8405	2070	7.6353	1428.3	7.26424	1159.2	7.05549	41.4	82.8	124.2	4.82189	186.3	5.22736	310.5	5.73818	1469.7	E. coli/Negative*	8.4507	78.8732	12.6761
8424	583	6.36819	513.04	6.24035	402.27	5.99712	17.49	17.49	34.98	3.55478	29.15	3.37245	64.13	4.16091	466.4	E. coli/Negative*	7.5	86.25	6.25
8507	134	4.89784	124.62	4.82527	108.54	4.68712	2.68	1.34	4.02	1.39128	4.02	1.39128	8.04	2.08443	116.58	E. coli/Negative*	3.44828	93.1034	3.44828
9334	3018	8.01235	2203.14	7.69764	1388.28	7.23582	271.62	271.62	543.24	6.29755	331.98	5.80507	875.22	6.77448	2263.5	E. coli/Negative*	24	61.3333	14.6667
9334	8000	8.9872	6720	8.81284	5360	8.58672	80	400	480	6.17379	1040	6.94698	1520	7.32647	6880	E. coli/Negative*	6.97674	77.907	15.1163
9334	12977	9.47093	10900.7	9.29658	8694.59	9.07046	259.54	519.08	778.62	6.65752	1687.01	7.43071	2465.63	7.8102	11160.2	E. coli/Negative*	6.97674	77.907	15.1163
260	18	2.89037	12.24	2.50471	9.18	2.21703	1.08	1.44	2.52	0.924259	0.54	-0.616186	3.06	1.11841	12.24	Negative	20.5882	75	4.41176
260	21	3.04452	12.18	2.4998	8.4	2.12823	0.84	1.89	2.73	1.0043	0.42	-0.867501	3.15	1.1474	11.55	Negative	23.6364	72.7273	3.63636
260	22	3.09104	12.98	2.56341	8.8	2.17475	0.66	1.76	2.42	0.883768	0.66	-0.415515	3.08	1.12493	11.88	Negative	20.3704	74.0741	5.55556
260	27	3.29584	16.2	2.78501	12.42	2.51931	1.08	2.43	3.51	1.25562	0.27	-1.30933	3.78	1.32972	16.2	Negative	21.6667	76.6667	1.66667
262	7	1.94591	2.73	1.0043	0.84	-0.174353	0.49	1.05	1.54	0.431782	0.14	-1.96611	1.68	0.518794	2.52	Negative	61.1111	33.3333	5.55556
262	13	2.56495	6.24	1.83098	2.34	0.850151	1.17	2.08	3.25	1.17865	0.13	-2.04022	3.38	1.21788	5.72	Negative	56.8182	40.9091	2.27273
262	37	3.61092	14.06	2.64333	3.7	1.30833	3.33	5.18	8.51	2.14124	0		8.51	2.14124	12.21	Negative	69.697	30.303	0
267	11	2.3979	9.35	2.23538	5.72	1.74397	0.99	2.09	3.08	1.12493	0.44	-0.820981	3.52	1.25846	9.24	Negative	33.3333	61.9048	4.7619
267	17	2.83321	13.43	2.59749	6.63	1.8916	1.87	4.08	5.95	1.78339	0.51	-0.673345	6.46	1.86563	13.09	Negative	45.4545	50.6494	3.8961
267	23	3.13549	18.4	2.91235	7.13	1.96431	2.53	5.75	8.28	2.11384	1.38	0.322083	9.66	2.26799	16.79	Negative	23.5955	69.6629	6.74157
267	23	3.13549	20.47	3.01896	14.26	2.65746	1.38	3.45	4.83	1.57485	1.38	0.322083	6.21	1.82616	20.47	Negative	49.3151	42.4658	8.21918
273	11	2.3979	9.24	2.22354	4.95	1.59939	1.1	2.97	4.07	1.40364	0.22	-1.51413	4.29	1.45629	9.24	Negative	44.0476	53.5714	2.38095
273	12	2.48491	7.08	1.95727	3.24	1.17557	0.84	2.04	2.88	1.05779	0.36	-1.02165	3.24	1.17557	6.48	Negative	44.4444	50	5.55556
273	16	2.77259	14.08	2.64476	8.96	2.19277	1.28	3.52	4.8	1.56862	0.32	-1.13943	5.12	1.63315	14.08	Negative	34.0909	63.6364	2.27273
273	32	3.46574	20.8	3.03495	13.12	2.57414	1.6	4.16	5.76	1.75094	0.64	-0.446287	6.4	1.8563	19.52	Negative	29.5082	67.2131	3.27869
275	16	2.77259	8.64	2.1564	3.84	1.34547	0.64	4	4.64	1.53471	0.16	-1.83258	4.8	1.56862	8.64	Negative	53.7037	44.4444	1.85185
275	19	2.94444	11.02	2.39971	4.56	1.51732	0.76	5.32	6.08	1.805	0.19	-1.66073	6.27	1.83578	10.83	Negative	56.1404	42.1053	1.75439
278	14	2.63906	5.74	1.74746	4.06	1.40118	0.14	1.26	1.4	0.336472	0.14	-1.96611	1.54	0.431782	5.6	Negative	25	72.5	2.5
278	18	2.89037	11.16	2.41234	9.54	2.25549	0.18	1.08	1.26	0.231112	0.36	-1.02165	1.62	0.482426	11.16	Negative	11.2903	85.4839	3.22581
278	19	2.94444	5.89	1.77326	3.61	1.28371	0.19	0.95	1.14	0.131028	0.57	-0.562119	1.71	0.536493	5.32	Negative	21.4286	67.8571	10.7143
279	47	3.85015	21.62	3.07362	12.69	2.54081	1.88	5.64	7.52	2.01757	0		7.52	2.01757	20.21	Negative	37.2093	62.7907	0
279	51	3.93183	18.36	2.91017	7.65	2.03471	1.02	7.65	8.67	2.15987	0.51	-0.673345	9.18	2.21703	16.83	Negative	51.5152	45.4545	3.0303
279	56	4.02535	28	3.3322	8.4	2.12823	1.68	13.44	15.12	2.71602	0		15.12	2.71602	23.52	Negative	64.2857	35.7143	0
279	60	4.09434	33	3.49651	9	2.19722	1.2	15	16.2	2.78501	0.6	-0.510826	16.8	2.82138	25.8	Negative	62.7907	34.8837	2.32558
281	19	2.94444	4.56	1.51732	1.9	0.641854	0.38	0.76	1.14	0.131028	0.57	-0.562119	1.71	0.536493	3.61	Negative	31.5789	52.6316	15.7895
281	35	3.55535	10.5	2.35138	5.25	1.65823	0.7	2.1	2.8	1.02962	1.75	0.559616	4.55	1.51513	9.8	Negative	28.5714	53.5714	17.8571
281	79	4.36945	26.07	3.26079	12.64	2.53687	2.37	4.74	7.11	1.9615	3.95	1.37372	11.06	2.40333	23.7	Negative	30	53.3333	16.6667
282	17	2.83321	10.71	2.37118	5.95	1.78339	0.85	3.4	4.25	1.44692	0.34	-1.07881	4.59	1.52388	10.54	Negative	40.3226	56.4516	3.22581
282	18	2.89037	14.04	2.64191	7.74	2.0464	1.08	4.5	5.58	1.71919	0.72	-0.328504	6.3	1.84055	14.04	Negative	39.7436	55.1282	5.12821
282	19	2.94444	11.21	2.41681	5.13	1.63511	1.14	4.75	5.89	1.77326	0.19	-1.66073	6.08	1.805	11.21	Negative	52.5424	45.7627	1.69492
282	198	5.28827	63.36	4.14883	29.7	3.39115	5.94	5.94	11.88	2.47486	9.9	2.29253	21.78	3.08099	51.48	Negative	23.0769	57.6923	19.2308
283	12	2.48491	6.48	1.86872	2.28	0.824175	0.36	3.36	3.72	1.31372	0.36	-1.02165	4.08	1.4061	6.36	Negative	58.4906	35.8491	5.66038
283	15	2.70805	8.7	2.16332	1.8	0.587787	0.45	5.4	5.85	1.76644	0.3	-1.20397	6.15	1.81645	7.95	Negative	73.5849	22.6415	3.77358
283	17	2.83321	11.39	2.43274	4.93	1.59534	0.68	4.93	5.61	1.72455	0.34	-1.07881	5.95	1.78339	10.88	Negative	51.5625	45.3125	3.125
910	77	4.34381	68.53	4.22727	55.44	4.0153	5.39	6.16	11.55	2.44669	3.08	1.12493	14.63	2.68307	70.07	Negative	16.4835	79.1209	4.3956
1665	50	3.91202	19.5	2.97041	16	2.77259	1.5	2	3.5	1.25276	0		3.5	1.25276	19.5	Negative	17.9487	82.0513	0
1761	51	3.93183	20.91	3.04023	14.28	2.65886	1.53	3.57	5.1	1.62924	1.53	0.425268	6.63	1.8916	20.91	Negative	24.3902	68.2927	7.31707
1775	107	4.67283	85.6	4.44969	37.45	3.62301	13.91	17.12	31.03	3.43495	14.98	2.70672	46.01	3.82886	83.46	Negative	37.1795	44.8718	17.9487
1775	109	4.69135	88.29	4.48063	40.33	3.6971	17.44	16.35	33.79	3.52016	14.17	2.65113	47.96	3.87037	88.29	Negative	38.2716	45.679	16.0494
1775	118	4.77068	70.8	4.25986	28.32	3.34357	14.16	12.98	27.14	3.30101	12.98	2.56341	40.12	3.69187	68.44	Negative	39.6552	41.3793	18.9655
1775	121	4.79579	95.59	4.56007	48.4	3.8795	15.73	16.94	32.67	3.48646	14.52	2.67553	47.19	3.85418	95.59	Negative	34.1772	50.6329	15.1899
1807	102	4.62497	94.86	4.5524	85.68	4.45062	2.04	1.02	3.06	1.11841	4.08	1.4061	7.14	1.96571	92.82	Negative	3.2967	92.3077	4.3956
1893	65	4.17439	52	3.95124	26.65	3.28279	8.45	14.3	22.75	3.12457	3.9	1.36098	26.65	3.28279	53.3	Negative	36.9048	53.5714	9.52381
1893	65	4.17439	54.6	4.00003	29.25	3.37588	7.8	12.35	20.15	3.0032	5.2	1.64866	25.35	3.23278	54.6	Negative	42.6829	50	7.31707
1893	84	4.43082	73.92	4.30298	29.4	3.38099	11.76	15.96	27.72	3.32215	10.92	2.3906	38.64	3.65429	68.04	Negative	40.7407	43.2099	16.0494
1945	17	2.83321	10.2	2.32239	3.57	1.27257	1.36	1.7	3.06	1.11841	2.72	1.00063	5.78	1.7544	9.35	Negative	32.7273	38.1818	29.0909
1945	69	4.23411	44.85	3.80332	36.57	3.59923	3.45	2.76	6.21	1.82616	2.07	0.727549	8.28	2.11384	44.85	Negative	13.8462	81.5385	4.61538
1973	63	4.14313	27.09	3.29916	22.05	3.09331	1.26	2.52	3.78	1.32972	0.63	-0.462035	4.41	1.48387	26.46	Negative	14.2857	83.3333	2.38095
1973	69	4.23411	39.33	3.67199	33.12	3.50014	0.69	1.38	2.07	0.727549	4.14	1.4207	6.21	1.82616	39.33	Negative	5.26316	84.2105	10.5263
1973	80	4.38203	32.8	3.49043	24	3.17805	0.8	2.4	3.2	1.16315	1.6	0.470004	4.8	1.56862	28.8	Negative	11.1111	83.3333	5.55556
1973	115	4.74493	64.4	4.16511	44.85	3.80332	4.6	12.65	17.25	2.84781	2.3	0.832909	19.55	2.97298	64.4	Negative	26.7857	69.6429	3.57143
1984	87	4.46591	20.88	3.03879	17.4	2.85647	0.87	0.87	1.74	0.553885	0.87	-0.139262	2.61	0.95935	20.01	Negative	8.69565	86.9565	4.34783
1984	103	4.63473	47.38	3.8582	25.75	3.24843	6.18	7.21	13.39	2.59451	3.09	1.12817	16.48	2.80215	42.23	Negative	31.7073	60.9756	7.31707
1993	14	2.63906	11.76	2.4647	8.96	2.19277	0.7	0.84	1.54	0.431782	1.26	0.231112	2.8	1.02962	11.76	Negative	13.0952	76.1905	10.7143
1993	23	3.13549	16.1	2.77882	10.58	2.35897	0.69	2.07	2.76	1.01523	1.61	0.476234	4.37	1.47476	14.95	Negative	18.4615	70.7692	10.7692
1993	24	3.17805	18.24	2.90362	15.36	2.73177	0.48	1.2	1.68	0.518794	1.2	0.182322	2.88	1.05779	18.24	Negative	9.21053	84.2105	6.57895
2006	37	3.61092	16.28	2.78994	7.77	2.05027	1.11	5.55	6.66	1.89612	1.85	0.615186	8.51	2.14124	16.28	Negative	40.9091	47.7273	11.3636
2006	259	5.55683	108.78	4.68933	38.85	3.65971	7.77	33.67	41.44	3.72425	10.36	2.33795	51.8	3.94739	90.65	Negative	45.7143	42.8571	11.4286
2011	15	2.70805	6.6	1.88707	1.8	0.587787	1.2	2.55	3.75	1.32176	1.05	0.0487902	4.8	1.56862	6.6	Negative	56.8182	27.2727	15.9091
2011	30	3.4012	14.4	2.66723	3.6	1.28093	1.8	6.6	8.4	2.12823	2.1	0.741937	10.5	2.35138	14.1	Negative	59.5745	25.5319	14.8936
2012	33	3.49651	31.35	3.44521	26.73	3.28579	0	1.65	1.65	0.500775	1.98	0.683097	3.63	1.28923	30.36	Negative	5.43478	88.0435	6.52174
2012	74	4.30407	68.82	4.23149	51.8	3.94739	0	5.18	5.18	1.64481	8.14	2.09679	13.32	2.58927	65.12	Negative	7.95455	79.5455	12.5
2019	13	2.56495	9.88	2.29051	6.5	1.8718	0.26	2.21	2.47	0.904218	1.69	0.524729	4.16	1.42552	10.66	Negative	23.1707	60.9756	15.8537
2019	15	2.70805	12.45	2.52172	8.85	2.18042	0	1.65	1.65	0.500775	1.95	0.667829	3.6	1.28093	12.45	Negative	13.253	71.0843	15.6627
2019	21	3.04452	15.75	2.75684	8.4	2.12823	0	5.04	5.04	1.61741	2.94	1.07841	7.98	2.07694	16.38	Negative	15.3846	67.9487	16.6667
2019	21	3.04452	18.27	2.90526	11.13	2.40964	0.21	2.31	2.52	0.924259	2.73	1.0043	5.25	1.65823	16.38	Negative	30.7692	51.2821	17.9487
2030	17	2.83321	7.14	1.96571	4.25	1.44692	0.34	0.34	0.68	-0.385662	1.02	0.0198026	1.7	0.530628	5.95	Negative	11.4286	71.4286	17.1429
2030	30	3.4012	14.4	2.66723	6.3	1.84055	0.3	0.3	0.6	-0.510826	1.5	0.405465	2.1	0.741937	8.4	Negative	7.14286	75	17.8571
2039	25	3.21888	18.75	2.93119	17	2.83321	0.25	1	1.25	0.223144	0.5	-0.693147	1.75	0.559616	18.75	Negative	6.66667	90.6667	2.66667
2039	31	3.43399	21.39	3.06292	16.12	2.78006	0.31	1.55	1.86	0.620576	1.24	0.215111	3.1	1.1314	19.22	Negative	9.67742	83.871	6.45161
2039	55	4.00733	38.5	3.65066	30.8	3.42751	0	3.85	3.85	1.34807	3.85	1.34807	7.7	2.04122	38.5	Negative	10	80	10
2039	89	4.48864	65.86	4.18753	56.96	4.04235	0.89	2.67	3.56	1.26976	4.45	1.4929	8.01	2.08069	64.97	Negative	5.47945	87.6712	6.84932
2041	17	2.83321	13.77	2.62249	2.72	1.00063	3.06	3.06	6.12	1.81156	1.19	0.173953	7.31	1.98924	10.03	Negative	61.0169	27.1186	11.8644
2041	43	3.7612	37.84	3.63337	9.89	2.29152	8.6	9.89	18.49	2.91723	5.16	1.64094	23.65	3.16336	33.54	Negative	55.1282	29.4872	15.3846
2041	52	3.95124	45.76	3.82341	7.8	2.05412	15.08	10.92	26	3.2581	5.72	1.74397	31.72	3.45695	39.52	Negative	65.7895	19.7368	14.4737
2047	36	3.58352	23.04	3.13723	16.2	2.78501	0.36	1.8	2.16	0.770108	3.24	1.17557	5.4	1.6864	21.6	Negative	10	75	15
2047	52	3.95124	34.32	3.53573	27.56	3.31637	0.52	1.56	2.08	0.732368	4.68	1.5433	6.76	1.91102	34.32	Negative	6.06061	80.303	13.6364
2050	78	4.35671	53.04	3.97105	22.62	3.11883	7.8	17.16	24.96	3.21727	0		24.96	3.21727	47.58	Negative	52.459	47.541	0
2050	106	4.66344	76.32	4.33494	57.24	4.04725	5.3	12.72	18.02	2.89148	0		18.02	2.89148	75.26	Negative	23.9437	76.0563	0
2057	24	3.17805	17.76	2.87695	7.68	2.03862	0.96	4.32	5.28	1.66393	2.4	0.875469	7.68	2.03862	15.36	Negative	34.375	50	15.625
2057	28	3.3322	20.16	3.0037	6.44	1.86253	1.96	8.4	10.36	2.33795	1.12	0.113329	11.48	2.44061	17.92	Negative	57.8125	35.9375	6.25
2057	120	4.78749	85.2	4.445	27.6	3.31782	15.6	30	45.6	3.81991	6	1.79176	51.6	3.94352	79.2	Negative	57.5758	34.8485	7.57576
2061	26	3.2581	11.7	2.45959	4.16	1.42552	0.78	0.52	1.3	0.262364	2.86	1.05082	4.16	1.42552	8.32	Negative	15.625	50	34.375
2061	27	3.29584	8.37	2.12465	4.05	1.39872	0.27	0.27	0.54	-0.616186	2.7	0.993252	3.24	1.17557	7.29	Negative	7.40741	55.5556	37.037
2103	42	3.73767	16.38	2.79606	10.08	2.31055	0.42	1.68	2.1	0.741937	1.26	0.231112	3.36	1.21194	13.44	Negative	15.625	75	9.375
2103	44	3.78419	27.28	3.30615	21.12	3.05022	0.88	2.2	3.08	1.12493	3.08	1.12493	6.16	1.81808	27.28	Negative	11.2903	77.4194	11.2903
2103	56	4.02535	20.72	3.0311	13.44	2.59824	1.68	2.8	4.48	1.49962	2.8	1.02962	7.28	1.98513	20.72	Negative	21.6216	64.8649	13.5135
2103	66	4.18965	38.94	3.66202	29.7	3.39115	1.32	3.3	4.62	1.53039	4.62	1.53039	9.24	2.22354	38.94	Negative	11.8644	76.2712	11.8644
2106	19	2.94444	4.56	1.51732	2.47	0.904218	0	1.33	1.33	0.285179	0.76	-0.274437	2.09	0.737164	4.56	Negative	29.1667	54.1667	16.6667
2106	41	3.71357	9.02	2.19944	3.69	1.30563	0.82	2.87	3.69	1.30563	1.64	0.494696	5.33	1.67335	9.02	Negative	40.9091	40.9091	18.1818
2108	77	4.34381	57.75	4.05612	45.43	3.81617	3.08	4.62	7.7	2.04122	4.62	1.53039	12.32	2.51122	57.75	Negative	13.3333	78.6667	8
2108	90	4.49981	63	4.14313	45.9	3.82647	4.5	9	13.5	2.60269	3.6	1.28093	17.1	2.83908	63	Negative	21.4286	72.8571	5.71429
2110	47	3.85015	8.93	2.18942	2.82	1.03674	0.47	1.88	2.35	0.854415	1.41	0.34359	3.76	1.32442	6.58	Negative	52.6316	26.3158	21.0526
2110	47	3.85015	10.34	2.33602	2.35	0.854415	0.94	3.76	4.7	1.54756	1.88	0.631272	6.58	1.88403	8.93	Negative	35.7143	42.8571	21.4286
2111	30	3.4012	24.6	3.20275	11.7	2.45959	3.9	4.5	8.4	2.12823	4.5	1.50408	12.9	2.55723	24.6	Negative	34.1463	47.561	18.2927
2111	39	3.66356	32.37	3.47723	17.94	2.88703	4.29	5.85	10.14	2.31649	4.29	1.45629	14.43	2.66931	32.37	Negative	31.3253	55.4217	13.253
2111	61	4.11087	47.58	3.86241	20.74	3.03206	9.15	7.93	17.08	2.83791	9.76	2.27829	26.84	3.28989	47.58	Negative	35.8974	43.5897	20.5128
2115	26	3.2581	13	2.56495	8.32	2.11866	0.26	2.6	2.86	1.05082	1.82	0.598837	4.68	1.5433	13	Negative	22	64	14
2115	40	3.68888	18.4	2.91235	13.6	2.61007	0.4	3.6	4	1.38629	0.8	-0.223144	4.8	1.56862	18.4	Negative	21.7391	73.913	4.34783
2118	54	3.98898	41.58	3.72762	37.26	3.61792	0.54	1.62	2.16	0.770108	1.62	0.482426	3.78	1.32972	41.04	Negative	5.26316	90.7895	3.94737
2118	62	4.12713	40.92	3.71162	32.24	3.47321	0.62	1.86	2.48	0.908259	3.1	1.1314	5.58	1.71919	37.82	Negative	6.55738	85.2459	8.19672
2118	82	4.40672	59.86	4.09201	45.1	3.80888	1.64	7.38	9.02	2.19944	5.74	1.74746	14.76	2.69192	59.86	Negative	15.0685	75.3425	9.58904
2119	38	3.63759	23.56	3.15955	16.72	2.81661	0.38	4.56	4.94	1.59737	1.9	0.641854	6.84	1.92279	23.56	Negative	20.9677	70.9677	8.06452
2119	39	3.66356	15.99	2.77196	10.53	2.35423	0.78	3.51	4.29	1.45629	1.17	0.157004	5.46	1.69745	15.99	Negative	26.8293	65.8537	7.31707
2119	83	4.41884	43.99	3.78396	31.54	3.45126	1.66	7.47	9.13	2.21157	3.32	1.19996	12.45	2.52172	43.99	Negative	20.7547	71.6981	7.54717
2121	10	2.30259	5.2	1.64866	4.7	1.54756	0	0.2	0.2	-1.60944	0.2	-1.60944	0.4	-0.916291	5.1	Negative	3.92157	92.1569	3.92157
2121	39	3.66356	25.35	3.23278	21.84	3.08374	0	0.39	0.39	-0.941609	2.73	1.0043	3.12	1.13783	24.96	Negative	1.5625	87.5	10.9375
2127	20	2.99573	11.6	2.45101	7.8	2.05412	1	1	2	0.693147	0.6	-0.510826	2.6	0.955511	10.4	Negative	19.2308	75	5.76923
2127	31	3.43399	14.57	2.67896	8.68	2.16102	1.55	1.55	3.1	1.1314	1.24	0.215111	4.34	1.46787	13.02	Negative	23.8095	66.6667	9.52381
2127	35	3.55535	19.25	2.95751	8.75	2.16905	2.1	4.9	7	1.94591	1.05	0.0487902	8.05	2.08567	16.8	Negative	41.6667	52.0833	6.25
2129	11	2.3979	4.07	1.40364	2.09	0.737164	0.22	0.66	0.88	-0.127833	0.22	-1.51413	1.1	0.0953102	3.19	Negative	27.5862	65.5172	6.89655
2129	15	2.70805	6.15	1.81645	2.55	0.936093	0.3	1.5	1.8	0.587787	0.6	-0.510826	2.4	0.875469	4.95	Negative	36.3636	51.5152	12.1212
2129	42	3.73767	15.96	2.77009	5.88	1.77156	1.26	3.78	5.04	1.61741	2.1	0.741937	7.14	1.96571	13.02	Negative	38.7097	45.1613	16.129
2131	7	1.94591	2.31	0.837248	0.98	-0.0202027	0.14	0.35	0.49	-0.71335	0.21	-1.56065	0.7	-0.356675	1.68	Negative	29.1667	58.3333	12.5
2131	52	3.95124	18.2	2.90142	9.36	2.23645	2.08	3.12	5.2	1.64866	2.08	0.732368	7.28	1.98513	16.64	Negative	31.25	56.25	12.5
2133	12	2.48491	5.4	1.6864	1.56	0.444686	0.72	1.92	2.64	0.970779	0.24	-1.42712	2.88	1.05779	4.44	Negative	59.4595	35.1351	5.40541
2133	27	3.29584	12.42	2.51931	4.05	1.39872	0.81	5.67	6.48	1.86872	0.54	-0.616186	7.02	1.94876	11.07	Negative	58.5366	36.5854	4.87805
2147	94	4.54329	44.18	3.78827	15.98	2.77134	3.76	7.52	11.28	2.42303	12.22	2.50307	23.5	3.157	39.48	Negative	28.5714	40.4762	30.9524
2147	142	4.95583	89.46	4.49379	24.14	3.18387	8.52	22.72	31.24	3.4417	17.04	2.83556	48.28	3.87702	72.42	Negative	43.1373	33.3333	23.5294
2147	169	5.1299	79.43	4.37488	45.63	3.82057	6.76	13.52	20.28	3.00964	13.52	2.60417	33.8	3.52046	79.43	Negative	25.5319	57.4468	17.0213
2152	62	4.12713	22.94	3.13288	15.5	2.74084	0.62	2.48	3.1	1.1314	2.48	0.908259	5.58	1.71919	21.08	Negative	14.7059	73.5294	11.7647
2152	124	4.82028	84.32	4.43462	68.2	4.22244	2.48	4.96	7.44	2.00687	3.72	1.31372	11.16	2.41234	79.36	Negative	9.375	85.9375	4.6875
2152	126	4.83628	88.2	4.47961	71.82	4.27416	1.26	2.52	3.78	1.32972	6.3	1.84055	10.08	2.31055	81.9	Negative	4.61538	87.6923	7.69231
2153	23	3.13549	8.97	2.19389	6.44	1.86253	0.92	1.38	2.3	0.832909	0.23	-1.46968	2.53	0.928219	8.97	Negative	25.641	71.7949	2.5641
2153	53	3.97029	23.32	3.14931	13.78	2.62322	4.77	4.24	9.01	2.19834	0.53	-0.634878	9.54	2.25549	23.32	Negative	38.6364	59.0909	2.27273
2157	19	2.94444	9.31	2.23109	3.42	1.22964	0.76	2.66	3.42	1.22964	1.9	0.641854	5.32	1.67147	8.74	Negative	39.1304	39.1304	21.7391
2157	20	2.99573	9.8	2.28238	6.2	1.82455	0.6	1.6	2.2	0.788457	1.4	0.336472	3.6	1.28093	9.8	Negative	22.449	63.2653	14.2857
2157	21	3.04452	10.92	2.3906	5.25	1.65823	0.63	3.36	3.99	1.38379	1.68	0.518794	5.67	1.73519	10.92	Negative	36.5385	48.0769	15.3846
2158	44	3.78419	31.24	3.4417	23.32	3.14931	2.2	2.2	4.4	1.4816	2.2	0.788457	6.6	1.88707	29.92	Negative	14.7059	77.9412	7.35294
2158	63	4.14313	43.47	3.77207	36.54	3.59841	1.26	2.52	3.78	1.32972	2.52	0.924259	6.3	1.84055	42.84	Negative	8.82353	85.2941	5.88235
2158	82	4.40672	68.88	4.23237	51.66	3.94468	1.64	1.64	3.28	1.18784	7.38	1.99877	10.66	2.3665	62.32	Negative	5.26316	82.8947	11.8421
2160	42	3.73767	33.6	3.51453	28.98	3.36661	0.42	0	0.42	-0.867501	2.94	1.07841	3.36	1.21194	32.34	Negative	1.2987	89.6104	9.09091
2160	43	3.7612	28.81	3.36072	22.36	3.10727	0	0.86	0.86	-0.150823	2.15	0.765468	3.01	1.10194	25.37	Negative	3.38983	88.1356	8.47458
2160	63	4.14313	41.58	3.72762	32.76	3.48921	0.63	1.26	1.89	0.636577	5.04	1.61741	6.93	1.93586	39.69	Negative	4.7619	82.5397	12.6984
2160	92	4.52179	64.4	4.16511	57.96	4.05975	0.92	1.84	2.76	1.01523	2.76	1.01523	5.52	1.70838	63.48	Negative	4.34783	91.3043	4.34783
2161	36	3.58352	16.2	2.78501	7.92	2.06939	1.08	3.6	4.68	1.5433	2.16	0.770108	6.84	1.92279	14.76	Negative	31.7073	53.6585	14.6341
2161	70	4.2485	31.5	3.44999	18.2	2.90142	0.7	2.1	2.8	1.02962	7.7	2.04122	10.5	2.35138	28.7	Negative	9.7561	63.4146	26.8293
2161	75	4.31749	43.5	3.77276	30	3.4012	2.25	4.5	6.75	1.90954	3.75	1.32176	10.5	2.35138	40.5	Negative	16.6667	74.0741	9.25926
2169	28	3.3322	10.08	2.31055	7	1.94591	0.28	1.68	1.96	0.672944	0.56	-0.579818	2.52	0.924259	9.52	Negative	20.5882	73.5294	5.88235
2169	48	3.8712	17.76	2.87695	12	2.48491	0.48	1.44	1.92	0.652325	2.88	1.05779	4.8	1.56862	16.8	Negative	11.4286	71.4286	17.1429
2169	49	3.89182	22.54	3.11529	16.66	2.81301	0.49	1.47	1.96	0.672944	3.43	1.23256	5.39	1.68455	22.05	Negative	8.88889	75.5556	15.5556
2169	50	3.91202	21	3.04452	12.5	2.52573	0.5	1.5	2	0.693147	4	1.38629	6	1.79176	18.5	Negative	10.8108	67.5676	21.6216
2171	58	4.06044	34.8	3.54962	23.78	3.16884	1.16	4.64	5.8	1.75786	3.48	1.24703	9.28	2.22786	33.06	Negative	17.5439	71.9298	10.5263
2171	100	4.60517	57	4.04305	42	3.73767	1	8	9	2.19722	3	1.09861	12	2.48491	54	Negative	16.6667	77.7778	5.55556
2171	101	4.61512	75.75	4.32744	57.57	4.053	1.01	8.08	9.09	2.20717	4.04	1.39624	13.13	2.5749	70.7	Negative	12.8571	81.4286	5.71429
2173	25	3.21888	10.5	2.35138	3.75	1.32176	1.25	4.25	5.5	1.70475	0.75	-0.287682	6.25	1.83258	10	Negative	55	37.5	7.5
2173	40	3.68888	13.2	2.58022	4.4	1.4816	2	6	8	2.07944	0.4	-0.916291	8.4	2.12823	12.8	Negative	52.5	37.5	10
2173	40	3.68888	16	2.77259	6	1.79176	1.6	6.8	8.4	2.12823	1.6	0.470004	10	2.30259	16	Negative	62.5	34.375	3.125
2183	30	3.4012	15.3	2.72785	4.2	1.43508	1.2	4.2	5.4	1.6864	5.1	1.62924	10.5	2.35138	14.7	Negative	36.7347	28.5714	34.6939
2183	50	3.91202	19.5	2.97041	8	2.07944	1	4	5	1.60944	6	1.79176	11	2.3979	19	Negative	26.3158	42.1053	31.5789
2183	56	4.02535	23.52	3.15785	11.2	2.41591	2.24	6.72	8.96	2.19277	2.8	1.02962	11.76	2.4647	22.96	Negative	39.0244	48.7805	12.1951
2196	21	3.04452	17.43	2.85819	11.13	2.40964	0.42	2.1	2.52	0.924259	1.89	0.636577	4.41	1.48387	15.54	Negative	16.2162	71.6216	12.1622
2196	25	3.21888	19.25	2.95751	13.75	2.62104	0.75	3.5	4.25	1.44692	1.25	0.223144	5.5	1.70475	19.25	Negative	22.0779	71.4286	6.49351
2196	27	3.29584	22.41	3.10951	17.28	2.84955	0.54	2.7	3.24	1.17557	1.35	0.300105	4.59	1.52388	21.87	Negative	14.8148	79.0123	6.17284
2201	16	2.77259	6.4	1.8563	4	1.38629	0.16	0.32	0.48	-0.733969	0.8	-0.223144	1.28	0.24686	5.28	Negative	9.09091	75.7576	15.1515
2201	18	2.89037	5.76	1.75094	2.16	0.770108	0.36	0.72	1.08	0.076961	0.9	-0.105361	1.98	0.683097	4.14	Negative	26.087	52.1739	21.7391
2201	20	2.99573	6	1.79176	2.4	0.875469	0.4	1.2	1.6	0.470004	1.2	0.182322	2.8	1.02962	5.2	Negative	30.7692	46.1538	23.0769
2201	58	4.06044	29	3.3673	21.46	3.06619	0.58	2.9	3.48	1.24703	4.06	1.40118	7.54	2.02022	29	Negative	12	74	14
2202	39	3.66356	17.16	2.84258	5.46	1.69745	0.78	5.46	6.24	1.83098	3.12	1.13783	9.36	2.23645	14.82	Negative	42.1053	36.8421	21.0526
2202	39	3.66356	17.16	2.84258	6.63	1.8916	0.78	6.24	7.02	1.94876	1.95	0.667829	8.97	2.19389	15.6	Negative	45	42.5	12.5
2205	27	3.29584	15.12	2.71602	6.48	1.86872	1.89	5.4	7.29	1.9865	0.81	-0.210721	8.1	2.09186	14.58	Negative	50	44.4444	5.55556
2205	69	4.23411	37.26	3.61792	14.49	2.67346	4.14	8.97	13.11	2.57338	4.14	1.4207	17.25	2.84781	31.74	Negative	41.3043	45.6522	13.0435
2206	6	1.79176	5.1	1.62924	2.7	0.993252	0.18	1.68	1.86	0.620576	0.54	-0.616186	2.4	0.875469	5.1	Negative	36.4706	52.9412	10.5882
2206	12	2.48491	9.96	2.29858	5.88	1.77156	0.24	2.76	3	1.09861	0.72	-0.328504	3.72	1.31372	9.6	Negative	31.25	61.25	7.5
2206	18	2.89037	16.92	2.8285	12.24	2.50471	0.18	1.8	1.98	0.683097	1.62	0.482426	3.6	1.28093	15.84	Negative	12.5	77.2727	10.2273
2206	24	3.17805	21.12	3.05022	14.4	2.66723	0.24	3.36	3.6	1.28093	1.92	0.652325	5.52	1.70838	19.92	Negative	18.0723	72.2892	9.63855
2209	14	2.63906	6.72	1.90509	2.66	0.978326	0.28	1.12	1.4	0.336472	0.84	-0.174353	2.24	0.806476	4.9	Negative	28.5714	54.2857	17.1429
2209	15	2.70805	9.3	2.23001	4.2	1.43508	0.6	1.8	2.4	0.875469	1.05	0.0487902	3.45	1.23837	7.65	Negative	31.3725	54.902	13.7255
2214	13	2.56495	6.5	1.8718	0.65	-0.430783	1.17	3.9	5.07	1.62334	0.65	-0.430783	5.72	1.74397	6.37	Negative	79.5918	10.2041	10.2041
2214	16	2.77259	9.76	2.27829	1.6	0.470004	1.28	5.92	7.2	1.97408	0.96	-0.040822	8.16	2.09924	9.76	Negative	73.7705	16.3934	9.83607
2214	22	3.09104	14.96	2.70538	1.1	0.0953102	1.98	9.9	11.88	2.47486	1.76	0.565314	13.64	2.61301	14.74	Negative	80.597	7.46269	11.9403
2219	38	3.63759	14.82	2.69598	10.26	2.32825	0.76	2.28	3.04	1.11186	0		3.04	1.11186	13.3	Negative	22.8571	77.1429	0
2219	40	3.68888	23.6	3.16125	15.2	2.7213	2.8	4.4	7.2	1.97408	0.8	-0.223144	8	2.07944	23.2	Negative	31.0345	65.5172	3.44828
2223	33	3.49651	8.91	2.18717	3.3	1.19392	0.99	3.63	4.62	1.53039	0		4.62	1.53039	7.92	Negative	58.3333	41.6667	0
2223	40	3.68888	14.8	2.69463	6.4	1.8563	1.6	6.4	8	2.07944	0		8	2.07944	14.4	Negative	55.5556	44.4444	0
2223	43	3.7612	14.19	2.65254	6.45	1.86408	0.86	6.02	6.88	1.92862	0		6.88	1.92862	13.33	Negative	51.6129	48.3871	0
2230	19	2.94444	11.4	2.43361	8.74	2.16791	0.38	2.28	2.66	0.978326	0		2.66	0.978326	11.4	Negative	23.3333	76.6667	0
2230	32	3.46574	24.96	3.21727	21.76	3.08007	0.64	1.6	2.24	0.806476	0.96	-0.040822	3.2	1.16315	24.96	Negative	8.97436	87.1795	3.84615
2230	35	3.55535	21	3.04452	17.15	2.842	0.7	1.75	2.45	0.896088	0.7	-0.356675	3.15	1.1474	20.3	Negative	12.069	84.4828	3.44828
2232	56	4.02535	33.6	3.51453	19.04	2.94654	3.36	9.52	12.88	2.55568	1.68	0.518794	14.56	2.67828	33.6	Negative	38.3333	56.6667	5
2232	91	4.51086	83.72	4.42748	55.51	4.01656	8.19	17.29	25.48	3.23789	2.73	1.0043	28.21	3.33968	83.72	Negative	30.4348	66.3043	3.26087
2232	110	4.70048	93.5	4.53796	51.7	3.94546	12.1	24.2	36.3	3.59182	2.2	0.788457	38.5	3.65066	90.2	Negative	40.2439	57.3171	2.43902
2260	20	2.99573	12.6	2.5337	4.2	1.43508	1.2	3.2	4.4	1.4816	2.8	1.02962	7.2	1.97408	11.4	Negative	38.5965	36.8421	24.5614
2260	28	3.3322	17.36	2.85417	4.2	1.43508	1.96	5.04	7	1.94591	4.48	1.49962	11.48	2.44061	15.68	Negative	44.6429	26.7857	28.5714
2260	36	3.58352	21.24	3.05589	5.04	1.61741	2.88	5.04	7.92	2.06939	5.4	1.6864	13.32	2.58927	18.36	Negative	43.1373	27.451	29.4118
2260	116	4.75359	82.36	4.4111	23.2	3.14415	13.92	23.2	37.12	3.61416	19.72	2.98163	56.84	4.04024	80.04	Negative	46.3768	28.9855	24.6377
2286	7	1.94591	3.64	1.29198	0.77	-0.261365	0.56	1.47	2.03	0.708036	0.28	-1.27297	2.31	0.837248	3.08	Negative	65.9091	25	9.09091
2286	8	2.07944	3.04	1.11186	0.56	-0.579818	0.48	1.36	1.84	0.609766	0.32	-1.13943	2.16	0.770108	2.72	Negative	67.6471	20.5882	11.7647
2286	11	2.3979	4.95	1.59939	0.99	-0.0100503	0.77	2.2	2.97	1.08856	0.55	-0.597837	3.52	1.25846	4.51	Negative	65.8537	21.9512	12.1951
2290	33	3.49651	15.84	2.76254	11.55	2.44669	0.99	0.99	1.98	0.683097	1.65	0.500775	3.63	1.28923	15.18	Negative	13.0435	76.087	10.8696
2294	156	5.04986	73.32	4.29483	34.32	3.53573	4.68	6.24	10.92	2.3906	29.64	3.38912	40.56	3.70278	74.88	Negative	14.5833	45.8333	39.5833
2303	31	3.43399	13.95	2.63548	8.37	2.12465	0.62	1.55	2.17	0.774727	1.55	0.438255	3.72	1.31372	12.09	Negative	17.9487	69.2308	12.8205
2303	46	3.82864	22.54	3.11529	11.5	2.44235	1.38	2.3	3.68	1.30291	3.22	1.16938	6.9	1.93152	18.4	Negative	20	62.5	17.5
2303	55	4.00733	25.3	3.2308	15.4	2.73437	1.1	3.85	4.95	1.59939	2.2	0.788457	7.15	1.96711	22.55	Negative	21.9512	68.2927	9.7561
2303	56	4.02535	25.76	3.24882	17.92	2.88592	1.12	3.36	4.48	1.49962	2.8	1.02962	7.28	1.98513	25.2	Negative	17.7778	71.1111	11.1111
2311	9	2.19722	8.01	2.08069	5.76	1.75094	0.54	0.72	1.26	0.231112	0.99	-0.0100503	2.25	0.81093	8.01	Negative	15.7303	71.9101	12.3596
2311	12	2.48491	9.48	2.24918	6.72	1.90509	0.6	0.84	1.44	0.364643	1.32	0.277632	2.76	1.01523	9.48	Negative	15.1899	70.8861	13.9241
2311	21	3.04452	15.54	2.74342	10.5	2.35138	1.05	1.68	2.73	1.0043	2.31	0.837248	5.04	1.61741	15.54	Negative	17.5676	67.5676	14.8649
2312	40	3.68888	26	3.2581	22	3.09104	1.2	1.2	2.4	0.875469	1.6	0.470004	4	1.38629	26	Negative	9.23077	84.6154	6.15385
2312	63	4.14313	47.88	3.8687	40.32	3.69685	1.26	4.41	5.67	1.73519	1.89	0.636577	7.56	2.02287	47.88	Negative	11.8421	84.2105	3.94737
2312	84	4.43082	68.04	4.2201	56.28	4.03034	3.36	3.36	6.72	1.90509	5.04	1.61741	11.76	2.4647	68.04	Negative	9.87654	82.716	7.40741
2314	42	3.73767	15.96	2.77009	5.04	1.61741	2.1	5.04	7.14	1.96571	1.68	0.518794	8.82	2.17702	13.86	Negative	51.5152	36.3636	12.1212
2314	46	3.82864	18.4	2.91235	4.14	1.4207	1.84	6.44	8.28	2.11384	1.38	0.322083	9.66	2.26799	13.8	Negative	60	30	10
2314	54	3.98898	20.52	3.0214	7.02	1.94876	3.24	4.86	8.1	2.09186	1.62	0.482426	9.72	2.27419	16.74	Negative	48.3871	41.9355	9.67742
2329	51	3.93183	23.46	3.1553	14.79	2.69395	1.02	3.57	4.59	1.52388	3.06	1.11841	7.65	2.03471	22.44	Negative	20.4545	65.9091	13.6364
2334	34	3.52636	21.08	3.04832	11.9	2.47654	2.38	3.74	6.12	1.81156	3.06	1.11841	9.18	2.21703	21.08	Negative	29.0323	56.4516	14.5161
2334	49	3.89182	23.52	3.15785	15.19	2.72064	1.47	3.43	4.9	1.58924	2.94	1.07841	7.84	2.05924	23.03	Negative	21.2766	65.9574	12.766
2334	72	4.27667	43.2	3.76584	23.04	3.13723	2.16	3.6	5.76	1.75094	9.36	2.23645	15.12	2.71602	38.16	Negative	15.0943	60.3774	24.5283
2335	38	3.63759	19.38	2.96424	3.42	1.22964	5.7	4.94	10.64	2.36462	4.56	1.51732	15.2	2.7213	18.62	Negative	57.1429	18.3673	24.4898
2335	39	3.66356	24.18	3.18553	3.9	1.36098	4.68	7.41	12.09	2.49238	2.73	1.0043	14.82	2.69598	18.72	Negative	64.5833	20.8333	14.5833
2335	47	3.85015	22.09	3.09513	3.76	1.32442	3.76	5.17	8.93	2.18942	2.35	0.854415	11.28	2.42303	15.04	Negative	59.375	25	15.625
2337	14	2.63906	9.38	2.23858	5.88	1.77156	0.42	1.12	1.54	0.431782	1.4	0.336472	2.94	1.07841	8.82	Negative	17.4603	66.6667	15.873
2337	15	2.70805	9.45	2.24601	5.4	1.6864	0.6	1.65	2.25	0.81093	1.2	0.182322	3.45	1.23837	8.85	Negative	25.4237	61.0169	13.5593
2337	16	2.77259	10.88	2.38693	6.56	1.88099	0.48	0.96	1.44	0.364643	2.88	1.05779	4.32	1.46326	10.88	Negative	13.2353	60.2941	26.4706
2337	17	2.83321	9.52	2.25339	4.76	1.56025	0.68	1.36	2.04	0.71295	1.87	0.625938	3.91	1.36354	8.67	Negative	23.5294	54.902	21.5686
2341	14	2.63906	6.02	1.79509	2.38	0.8671	0.84	1.82	2.66	0.978326	0.28	-1.27297	2.94	1.07841	5.32	Negative	50	44.7368	5.26316
2341	44	3.78419	16.28	2.78994	6.16	1.81808	3.52	4.84	8.36	2.12346	1.32	0.277632	9.68	2.27006	15.84	Negative	52.7778	38.8889	8.33333
2341	51	3.93183	22.95	3.13332	11.22	2.4177	3.06	3.06	6.12	1.81156	5.61	1.72455	11.73	2.46215	22.95	Negative	26.6667	48.8889	24.4444
2341	98	4.58497	50.96	3.93104	13.72	2.61885	8.82	15.68	24.5	3.19867	12.74	2.54475	37.24	3.61738	50.96	Negative	48.0769	26.9231	25
2344	19	2.94444	8.17	2.10047	2.85	1.04732	0.57	1.71	2.28	0.824175	1.9	0.641854	4.18	1.43031	7.03	Negative	32.4324	40.5405	27.027
2344	25	3.21888	11.75	2.46385	4.25	1.44692	1	2.5	3.5	1.25276	2.75	1.0116	6.25	1.83258	10.5	Negative	33.3333	40.4762	26.1905
2344	31	3.43399	12.09	2.49238	4.03	1.39377	1.24	3.41	4.65	1.53687	3.41	1.22671	8.06	2.08691	12.09	Negative	38.4615	33.3333	28.2051
2346	8	2.07944	4.24	1.44456	0.96	-0.040822	0.24	2	2.24	0.806476	1.04	0.0392207	3.28	1.18784	4.24	Negative	52.8302	22.6415	24.5283
2346	9	2.19722	5.94	1.78171	1.71	0.536493	0.45	1.98	2.43	0.887891	1.08	0.076961	3.51	1.25562	5.22	Negative	46.5517	32.7586	20.6897
2346	10	2.30259	5.8	1.75786	1.5	0.405465	0.5	2.1	2.6	0.955511	1.4	0.336472	4	1.38629	5.5	Negative	47.2727	27.2727	25.4545
2349	9	2.19722	6.12	1.81156	1.26	0.231112	0.54	2.7	3.24	1.17557	1.44	0.364643	4.68	1.5433	5.94	Negative	54.5455	21.2121	24.2424
2349	22	3.09104	15.84	2.76254	1.98	0.683097	1.54	7.48	9.02	2.19944	4.62	1.53039	13.64	2.61301	15.62	Negative	57.7465	12.6761	29.5775
2349	32	3.46574	19.84	2.9877	4.48	1.49962	1.92	7.68	9.6	2.26176	5.12	1.63315	14.72	2.68921	19.2	Negative	50	23.3333	26.6667
2353	22	3.09104	9.68	2.27006	1.98	0.683097	1.1	2.64	3.74	1.31909	0.88	-0.127833	4.62	1.53039	6.6	Negative	56.6667	30	13.3333
2353	24	3.17805	7.44	2.00687	1.44	0.364643	0.72	1.2	1.92	0.652325	1.44	0.364643	3.36	1.21194	4.8	Negative	40	30	30
2353	60	4.09434	25.8	3.25037	6.6	1.88707	2.4	4.8	7.2	1.97408	3.6	1.28093	10.8	2.37955	17.4	Negative	41.3793	37.931	20.6897
2356	31	3.43399	18.6	2.92316	6.2	1.82455	2.17	4.03	6.2	1.82455	3.41	1.22671	9.61	2.2628	15.81	Negative	39.2157	39.2157	21.5686
2356	35	3.55535	23.8	3.16969	10.5	2.35138	3.15	5.6	8.75	2.16905	4.55	1.51513	13.3	2.58776	23.8	Negative	36.7647	44.1176	19.1176
2356	54	3.98898	37.8	3.63231	19.44	2.96733	5.4	7.56	12.96	2.56187	5.4	1.6864	18.36	2.91017	37.8	Negative	34.2857	51.4286	14.2857
2356	73	4.29046	52.56	3.96196	21.17	3.05259	8.03	10.95	18.98	2.94339	10.22	2.32435	29.2	3.37417	50.37	Negative	37.6812	42.029	20.2899
2357	14	2.63906	9.38	2.23858	3.08	1.12493	0.7	1.96	2.66	0.978326	3.64	1.29198	6.3	1.84055	9.38	Negative	28.3582	32.8358	38.806
2357	17	2.83321	10.37	2.33892	2.72	1.00063	1.53	2.55	4.08	1.4061	3.06	1.11841	7.14	1.96571	9.86	Negative	41.3793	27.5862	31.0345
2357	30	3.4012	21.3	3.05871	9.9	2.29253	2.1	3.9	6	1.79176	5.4	1.6864	11.4	2.43361	21.3	Negative	28.169	46.4789	25.3521
2362	16	2.77259	8.8	2.17475	3.36	1.21194	0.64	2.56	3.2	1.16315	2.24	0.806476	5.44	1.69378	8.8	Negative	36.3636	38.1818	25.4545
2362	84	4.43082	48.72	3.88609	20.16	3.0037	2.52	10.08	12.6	2.5337	15.96	2.77009	28.56	3.35201	48.72	Negative	25.8621	41.3793	32.7586
2364	14	2.63906	8.82	2.17702	5.88	1.77156	0.42	1.68	2.1	0.741937	0.84	-0.174353	2.94	1.07841	8.82	Negative	23.8095	66.6667	9.52381
2364	26	3.2581	15.6	2.74727	5.98	1.78842	1.3	4.16	5.46	1.69745	2.34	0.850151	7.8	2.05412	13.78	Negative	39.6226	43.3962	16.9811
2364	32	3.46574	17.92	2.88592	6.08	1.805	2.56	4.16	6.72	1.90509	1.6	0.470004	8.32	2.11866	14.4	Negative	46.6667	42.2222	11.1111
2366	42	3.73767	21	3.04452	5.46	1.69745	2.52	6.3	8.82	2.17702	2.94	1.07841	11.76	2.4647	17.22	Negative	51.2195	31.7073	17.0732
2366	152	5.02388	60.8	4.10759	12.16	2.49815	6.08	22.8	28.88	3.36315	6.08	1.805	34.96	3.5542	47.12	Negative	61.2903	25.8065	12.9032
2368	17	2.83321	5.27	1.66203	1.53	0.425268	0.34	1.19	1.53	0.425268	0.34	-1.07881	1.87	0.625938	3.4	Negative	45	45	10
2368	21	3.04452	6.3	1.84055	1.26	0.231112	0.42	1.26	1.68	0.518794	0.42	-0.867501	2.1	0.741937	3.36	Negative	50	37.5	12.5
2368	28	3.3322	8.96	2.19277	1.96	0.672944	0.84	1.4	2.24	0.806476	0.56	-0.579818	2.8	1.02962	4.76	Negative	47.0588	41.1765	11.7647
2381	12	2.48491	8.76	2.1702	6.6	1.88707	0	0.6	0.6	-0.510826	1.2	0.182322	1.8	0.587787	8.4	Negative	7.14286	78.5714	14.2857
2381	20	2.99573	16	2.77259	13.6	2.61007	0.6	0.8	1.4	0.336472	1	0	2.4	0.875469	16	Negative	8.75	85	6.25
2381	31	3.43399	26.66	3.28316	19.84	2.9877	0.62	0.93	1.55	0.438255	1.55	0.438255	3.1	1.1314	22.94	Negative	6.75676	86.4865	6.75676
2381	64	4.15888	54.4	3.99636	27.52	3.31491	1.92	3.2	5.12	1.63315	3.84	1.34547	8.96	2.19277	36.48	Negative	14.0351	75.4386	10.5263
2390	10	2.30259	8.8	2.17475	5.5	1.70475	0.2	1.4	1.6	0.470004	1.7	0.530628	3.3	1.19392	8.8	Negative	18.1818	62.5	19.3182
2390	17	2.83321	14.96	2.70538	6.97	1.94162	1.53	2.21	3.74	1.31909	4.25	1.44692	7.99	2.07819	14.96	Negative	25	46.5909	28.4091
2391	28	3.3322	12.04	2.48823	4.2	1.43508	1.68	2.52	4.2	1.43508	1.96	0.672944	6.16	1.81808	10.36	Negative	40.5405	40.5405	18.9189
2391	31	3.43399	12.4	2.5177	4.96	1.60141	0.62	2.17	2.79	1.02604	1.86	0.620576	4.65	1.53687	9.61	Negative	29.0323	51.6129	19.3548
2391	43	3.7612	24.51	3.19908	9.46	2.24707	2.15	5.16	7.31	1.98924	3.87	1.35325	11.18	2.41413	20.64	Negative	35.4167	45.8333	18.75
2391	49	3.89182	24.01	3.17847	9.31	2.23109	1.96	3.92	5.88	1.77156	2.45	0.896088	8.33	2.11986	17.64	Negative	33.3333	52.7778	13.8889
2400	8	2.07944	5.36	1.67896	0.32	-1.13943	0.32	3.12	3.44	1.23547	1.6	0.470004	5.04	1.61741	5.36	Negative	64.1026	5.12821	30.7692
2400	8	2.07944	6.24	1.83098	0.32	-1.13943	0.4	3.6	4	1.38629	1.92	0.652325	5.92	1.77834	6.24	Negative	64.1791	5.97015	29.8507
2418	68	4.21951	35.36	3.56558	29.24	3.37554	0.68	1.36	2.04	0.71295	3.4	1.22378	5.44	1.69378	34.68	Negative	5.88235	84.3137	9.80392
2470	75	4.31749	34.5	3.54096	30.75	3.42589	0.75	3	3.75	1.32176	6.75	1.90954	10.5	2.35138	41.25	Negative	9.09091	74.5455	16.3636
2482	94	4.54329	33.84	3.52164	28.2	3.33932	1.88	3.76	5.64	1.72988	0.94	-0.0618754	6.58	1.88403	34.78	Negative	16.2162	81.0811	2.7027
2553	69	4.23411	28.98	3.36661	20.7	3.03013	2.07	2.76	4.83	1.57485	1.38	0.322083	6.21	1.82616	26.91	Negative	17.9487	76.9231	5.12821
2576	64	4.15888	10.24	2.3263	8.32	2.11866	0.64	0.64	1.28	0.24686	0.64	-0.446287	1.92	0.652325	10.24	Negative	12.5	81.25	6.25
2591	33	3.49651	12.87	2.5549	9.57	2.25863	0.66	4.29	4.95	1.59939	0.33	-1.10866	5.28	1.66393	14.85	Negative	33.3333	64.4444	2.22222
2727	46	3.82864	10.58	2.35897	9.66	2.26799	0.46	0.46	0.92	-0.0833816	0		0.92	-0.0833816	10.58	Negative	8.69565	91.3043	0
2727	72	4.27667	15.12	2.71602	7.2	1.97408	0	3.6	3.6	1.28093	3.6	1.28093	7.2	1.97408	14.4	Negative	25	50	25
2736	39	3.66356	27.3	3.30689	20.67	3.02868	0	0.39	0.39	-0.941609	6.24	1.83098	6.63	1.8916	27.3	Negative	1.42857	75.7143	22.8571
2736	55	4.00733	40.7	3.70623	20.9	3.03975	0.55	1.1	1.65	0.500775	9.35	2.23538	11	2.3979	31.9	Negative	5.17241	65.5172	29.3103
2736	73	4.29046	53.29	3.97575	35.04	3.55649	1.46	2.92	4.38	1.47705	13.87	2.62973	18.25	2.90417	53.29	Negative	8.21918	65.7534	26.0274
2740	46	3.82864	27.14	3.30101	3.68	1.30291	4.6	9.66	14.26	2.65746	5.06	1.62137	19.32	2.96114	23	Negative	62	16	22
2740	48	3.8712	24	3.17805	8.64	2.1564	0	3.36	3.36	1.21194	9.6	2.26176	12.96	2.56187	21.6	Negative	15.5556	40	44.4444
2742	82	4.40672	26.24	3.26728	11.48	2.44061	0.82	0.82	1.64	0.494696	13.12	2.57414	14.76	2.69192	26.24	Negative	6.25	43.75	50
2744	18	2.89037	8.28	2.11384	3.96	1.37624	0	0.18	0.18	-1.7148	4.14	1.4207	4.32	1.46326	8.28	Negative	2.17391	47.8261	50
2748	21	3.04452	9.66	2.26799	2.73	1.0043	0	6.3	6.3	1.84055	1.26	0.231112	7.56	2.02287	10.29	Negative	61.2245	26.5306	12.2449
2748	37	3.61092	14.8	2.69463	1.48	0.392042	1.85	9.25	11.1	2.40695	2.22	0.797507	13.32	2.58927	14.8	Negative	75	10	15
2760	27	3.29584	24.3	3.19048	1.62	0.482426	1.35	11.88	13.23	2.58249	3.24	1.17557	16.47	2.80154	18.09	Negative	73.1343	8.95522	17.9104
2760	66	4.18965	33	3.49651	9.9	2.29253	0.66	14.52	15.18	2.71998	5.94	1.78171	21.12	3.05022	31.02	Negative	48.9362	31.9149	19.1489
3636	5	1.60944	3.2	1.16315	1	0	0.45	1.1	1.55	0.438255	0.4	-0.916291	1.95	0.667829	2.95	Negative	52.5424	33.8983	13.5593
3636	50	3.91202	23	3.13549	7	1.94591	4	8.5	12.5	2.52573	3.5	1.25276	16	2.77259	23	Negative	54.3478	30.4348	15.2174
3665	56	4.02535	48.16	3.87453	16.8	2.82138	3.36	8.96	12.32	2.51122	9.52	2.25339	21.84	3.08374	38.64	Negative	31.8841	43.4783	24.6377
3665	81	4.39445	55.89	4.02339	18.63	2.92477	8.1	11.34	19.44	2.96733	10.53	2.35423	29.97	3.4002	48.6	Negative	40	38.3333	21.6667
3665	95	4.55388	76.95	4.34316	20.9	3.03975	12.35	17.1	29.45	3.38269	13.3	2.58776	42.75	3.75537	63.65	Negative	46.2687	32.8358	20.8955
3693	27	3.29584	9.18	2.21703	5.94	1.78171	0.54	1.08	1.62	0.482426	1.62	0.482426	3.24	1.17557	9.18	Negative	17.6471	64.7059	17.6471
3693	30	3.4012	11.7	2.45959	8.4	2.12823	0.6	0.6	1.2	0.182322	0.9	-0.105361	2.1	0.741937	10.5	Negative	11.4286	80	8.57143
3700	42	3.73767	9.66	2.26799	2.52	0.924259	0.84	4.2	5.04	1.61741	0.42	-0.867501	5.46	1.69745	7.98	Negative	63.1579	31.5789	5.26316
3700	46	3.82864	15.18	2.71998	3.22	1.16938	1.38	4.14	5.52	1.70838	0.92	-0.0833816	6.44	1.86253	9.66	Negative	57.1429	33.3333	9.52381
3703	11	2.3979	3.3	1.19392	2.2	0.788457	0.11	0.44	0.55	-0.597837	0.22	-1.51413	0.77	-0.261365	2.97	Negative	18.5185	74.0741	7.40741
3703	13	2.56495	2.86	1.05082	1.82	0.598837	0.13	0.26	0.39	-0.941609	0.26	-1.34707	0.65	-0.430783	2.47	Negative	14.2857	76.1905	9.52381
3703	13	2.56495	3.12	1.13783	2.08	0.732368	0.13	0.26	0.39	-0.941609	0.26	-1.34707	0.65	-0.430783	2.73	Negative	15.7895	73.6842	10.5263
3706	40	3.68888	20	2.99573	4	1.38629	4.4	6.4	10.8	2.37955	5.2	1.64866	16	2.77259	20	Negative	54	20	26
3706	40	3.68888	21.2	3.054	5.6	1.72277	2.4	4.8	7.2	1.97408	7.6	2.02815	14.8	2.69463	20.4	Negative	35.2941	27.451	37.2549
3710	17	2.83321	9.18	2.21703	6.29	1.83896	0.34	0.85	1.19	0.173953	1.19	0.173953	2.38	0.8671	8.67	Negative	13.7255	72.549	13.7255
3710	36	3.58352	20.52	3.0214	14.04	2.64191	0.72	1.8	2.52	0.924259	2.88	1.05779	5.4	1.6864	19.44	Negative	12.963	72.2222	14.8148
3710	54	3.98898	39.42	3.67427	27	3.29584	1.08	3.78	4.86	1.58104	3.78	1.32972	8.64	2.1564	35.64	Negative	13.6364	75.7576	10.6061
3717	11	2.3979	5.61	1.72455	2.97	1.08856	0.33	1.43	1.76	0.565314	0.77	-0.261365	2.53	0.928219	5.5	Negative	32	54	14
3717	23	3.13549	12.65	2.53766	6.67	1.89762	0.69	3.45	4.14	1.4207	1.38	0.322083	5.52	1.70838	12.19	Negative	33.9623	54.717	11.3208
3717	34	3.52636	20.4	3.01553	11.22	2.4177	1.7	4.42	6.12	1.81156	2.72	1.00063	8.84	2.17929	20.06	Negative	30.5085	55.9322	13.5593
3717	36	3.58352	21.24	3.05589	11.16	2.41234	1.44	4.68	6.12	1.81156	3.96	1.37624	10.08	2.31055	21.24	Negative	28.8136	52.5424	18.6441
3729	38	3.63759	11.02	2.39971	5.32	1.67147	0.38	1.9	2.28	0.824175	1.9	0.641854	4.18	1.43031	9.5	Negative	24	56	20
3729	41	3.71357	10.25	2.32728	4.1	1.41099	0.41	1.23	1.64	0.494696	2.05	0.71784	3.69	1.30563	7.79	Negative	21.0526	52.6316	26.3158
3732	15	2.70805	10.35	2.33699	6.45	1.86408	1.2	1.65	2.85	1.04732	0.9	-0.105361	3.75	1.32176	10.2	Negative	27.9412	63.2353	8.82353
3732	30	3.4012	22.2	3.10009	13.8	2.62467	1.8	5.4	7.2	1.97408	1.2	0.182322	8.4	2.12823	22.2	Negative	32.4324	62.1622	5.40541
3732	37	3.61092	29.97	3.4002	16.65	2.81241	1.48	4.07	5.55	1.7138	3.33	1.20297	8.88	2.1838	25.53	Negative	21.7391	65.2174	13.0435
3741	25	3.21888	16.25	2.78809	5.75	1.7492	1.5	3.5	5	1.60944	3	1.09861	8	2.07944	13.75	Negative	36.3636	41.8182	21.8182
3741	27	3.29584	19.44	2.96733	6.48	1.86872	2.43	4.32	6.75	1.90954	5.13	1.63511	11.88	2.47486	18.36	Negative	36.7647	35.2941	27.9412
3741	51	3.93183	35.19	3.56076	15.81	2.76064	2.55	5.1	7.65	2.03471	8.16	2.09924	15.81	2.76064	31.62	Negative	24.1935	50	25.8065
3741	67	4.20469	46.23	3.83363	12.06	2.48989	7.37	13.4	20.77	3.03351	13.4	2.59525	34.17	3.53135	46.23	Negative	44.9275	26.087	28.9855
3743	30	3.4012	8.7	2.16332	4.2	1.43508	0.3	1.5	1.8	0.587787	1.2	0.182322	3	1.09861	7.2	Negative	25	58.3333	16.6667
3743	40	3.68888	10.8	2.37955	4.4	1.4816	0.4	2.4	2.8	1.02962	2.4	0.875469	5.2	1.64866	9.6	Negative	29.1667	45.8333	25
3743	54	3.98898	20.52	3.0214	7.56	2.02287	0.54	5.4	5.94	1.78171	4.32	1.46326	10.26	2.32825	17.82	Negative	33.3333	42.4242	24.2424
3743	107	4.67283	28.89	3.3635	12.84	2.55257	1.07	8.56	9.63	2.26488	5.35	1.6771	14.98	2.70672	27.82	Negative	34.6154	46.1538	19.2308
3746	19	2.94444	9.12	2.21047	2.09	0.737164	0.38	3.8	4.18	1.43031	0.95	-0.0512933	5.13	1.63511	7.22	Negative	57.8947	28.9474	13.1579
3746	28	3.3322	18.2	2.90142	3.08	1.12493	1.12	5.6	6.72	1.90509	2.52	0.924259	9.24	2.22354	12.32	Negative	54.5455	25	20.4545
3746	63	4.14313	39.69	3.6811	10.71	2.37118	2.52	15.12	17.64	2.87017	5.67	1.73519	23.31	3.14888	34.02	Negative	51.8519	31.4815	16.6667
3747	32	3.46574	11.52	2.44408	8	2.07944	0.32	0.96	1.28	0.24686	1.6	0.470004	2.88	1.05779	10.88	Negative	11.7647	73.5294	14.7059
3747	50	3.91202	19	2.94444	13.5	2.60269	0.5	2.5	3	1.09861	2	0.693147	5	1.60944	18.5	Negative	16.2162	72.973	10.8108
3751	28	3.3322	14.84	2.69733	4.76	1.56025	0.56	2.52	3.08	1.12493	2.24	0.806476	5.32	1.67147	10.08	Negative	30.5556	47.2222	22.2222
3751	62	4.12713	25.42	3.23554	6.2	1.82455	1.24	3.1	4.34	1.46787	2.48	0.908259	6.82	1.91986	13.02	Negative	33.3333	47.619	19.0476
3752	46	3.82864	30.36	3.41313	13.8	2.62467	3.68	2.76	6.44	1.86253	9.2	2.2192	15.64	2.74983	29.44	Negative	21.875	46.875	31.25
3752	62	4.12713	47.74	3.86577	17.98	2.88926	6.82	4.34	11.16	2.41234	17.36	2.85417	28.52	3.35061	46.5	Negative	24	38.6667	37.3333
3753	19	2.94444	8.74	2.16791	6.27	1.83578	0	0.38	0.38	-0.967584	1.71	0.536493	2.09	0.737164	8.36	Negative	4.54545	75	20.4545
3753	36	3.58352	19.8	2.98568	14.4	2.66723	0	1.08	1.08	0.076961	2.52	0.924259	3.6	1.28093	18	Negative	6	80	14
3753	41	3.71357	22.14	3.09739	15.17	2.71932	0	1.23	1.23	0.207014	4.92	1.59331	6.15	1.81645	21.32	Negative	5.76923	71.1538	23.0769
3755	51	3.93183	25.5	3.23868	6.12	1.81156	1.53	2.55	4.08	1.4061	2.55	0.936093	6.63	1.8916	12.75	Negative	32	48	20
3755	74	4.30407	33.3	3.50556	4.44	1.49065	2.96	5.18	8.14	2.09679	2.22	0.797507	10.36	2.33795	14.8	Negative	55	30	15
3758	24	3.17805	5.04	1.61741	3.36	1.21194	0.72	0.96	1.68	0.518794	0		1.68	0.518794	5.04	Negative	33.3333	66.6667	0
3758	43	3.7612	6.45	1.86408	4.3	1.45862	0	2.15	2.15	0.765468	0		2.15	0.765468	6.45	Negative	33.3333	66.6667	0
3767	26	3.2581	10.14	2.31649	5.98	1.78842	0.52	1.82	2.34	0.850151	1.56	0.444686	3.9	1.36098	9.88	Negative	23.6842	60.5263	15.7895
3767	27	3.29584	9.72	2.27419	6.21	1.82616	0.54	1.35	1.89	0.636577	0.81	-0.210721	2.7	0.993252	8.91	Negative	21.2121	69.697	9.09091
3767	30	3.4012	15	2.70805	11.4	2.43361	0.6	1.5	2.1	0.741937	0.6	-0.510826	2.7	0.993252	14.1	Negative	14.8936	80.8511	4.25532
3772	82	4.40672	61.5	4.11904	16.4	2.79728	4.1	13.12	17.22	2.84607	12.3	2.5096	29.52	3.38507	45.92	Negative	37.5	35.7143	26.7857
3772	89	4.48864	63.19	4.14615	17.8	2.8792	8.01	17.8	25.81	3.25076	14.24	2.65605	40.05	3.69013	57.85	Negative	44.6154	30.7692	24.6154
3774	12	2.48491	6.84	1.92279	3.48	1.24703	0.36	1.44	1.8	0.587787	1.56	0.444686	3.36	1.21194	6.84	Negative	26.3158	50.8772	22.807
3774	18	2.89037	9	2.19722	6.12	1.81156	0.36	1.26	1.62	0.482426	0.9	-0.105361	2.52	0.924259	8.64	Negative	18.75	70.8333	10.4167
3777	14	2.63906	4.06	1.40118	2.38	0.8671	0.14	0.7	0.84	-0.174353	0.28	-1.27297	1.12	0.113329	3.5	Negative	24	68	8
3777	22	3.09104	7.92	2.06939	3.74	1.31909	0.44	1.76	2.2	0.788457	0.22	-1.51413	2.42	0.883768	6.16	Negative	35.7143	60.7143	3.57143
3777	24	3.17805	6.48	1.86872	3.12	1.13783	0.96	1.92	2.88	1.05779	0.24	-1.42712	3.12	1.13783	6.24	Negative	46.1538	50	3.84615
3785	61	4.11087	21.96	3.08922	12.2	2.50144	2.44	2.44	4.88	1.58515	2.44	0.891998	7.32	1.99061	19.52	Negative	25	62.5	12.5
3785	65	4.17439	22.75	3.12457	15.6	2.74727	0	3.9	3.9	1.36098	1.95	0.667829	5.85	1.76644	21.45	Negative	18.1818	72.7273	9.09091
3794	11	2.3979	6.6	1.88707	5.61	1.72455	0.11	0.55	0.66	-0.415515	0.33	-1.10866	0.99	-0.0100503	6.6	Negative	10	85	5
3794	30	3.4012	15	2.70805	11.7	2.45959	0	2.7	2.7	0.993252	0.6	-0.510826	3.3	1.19392	15	Negative	18	78	4
3798	13	2.56495	4.81	1.5707	3.12	1.13783	0.26	1.04	1.3	0.262364	0.39	-0.941609	1.69	0.524729	4.81	Negative	27.027	64.8649	8.10811
3798	23	3.13549	8.28	2.11384	5.29	1.66582	0.23	2.07	2.3	0.832909	0.69	-0.371064	2.99	1.09527	8.28	Negative	27.7778	63.8889	8.33333
3799	26	3.2581	10.92	2.3906	5.2	1.64866	0.52	4.42	4.94	1.59737	0.52	-0.653926	5.46	1.69745	10.66	Negative	46.3415	48.7805	4.87805
3799	79	4.36945	25.28	3.23001	13.43	2.59749	0	10.27	10.27	2.32923	0		10.27	2.32923	23.7	Negative	43.3333	56.6667	0
3800	19	2.94444	3.61	1.28371	1.71	0.536493	0.38	1.52	1.9	0.641854	0		1.9	0.641854	3.61	Negative	52.6316	47.3684	0
3800	24	3.17805	3.36	1.21194	1.2	0.182322	0	1.2	1.2	0.182322	0		1.2	0.182322	2.4	Negative	50	50	0
3812	33	3.49651	19.14	2.95178	14.52	2.67553	0.99	2.31	3.3	1.19392	0.99	-0.0100503	4.29	1.45629	18.81	Negative	17.5439	77.193	5.26316
3812	33	3.49651	20.13	3.00221	14.19	2.65254	0.99	3.3	4.29	1.45629	0.99	-0.0100503	5.28	1.66393	19.47	Negative	22.0339	72.8814	5.08475
3812	74	4.30407	60.68	4.10561	44.4	3.79324	2.22	8.88	11.1	2.40695	2.96	1.08519	14.06	2.64333	58.46	Negative	18.9873	75.9494	5.06329
3812	122	4.80402	86.62	4.46153	59.78	4.09067	3.66	14.64	18.3	2.9069	4.88	1.58515	23.18	3.14329	82.96	Negative	22.0588	72.0588	5.88235
3827	56	4.02535	34.16	3.53106	25.2	3.22684	1.68	4.48	6.16	1.81808	2.8	1.02962	8.96	2.19277	34.16	Negative	18.0328	73.7705	8.19672
3827	69	4.23411	31.05	3.4356	21.39	3.06292	2.07	6.9	8.97	2.19389	0.69	-0.371064	9.66	2.26799	31.05	Negative	28.8889	68.8889	2.22222
3829	23	3.13549	8.51	2.14124	2.53	0.928219	0.46	3.68	4.14	1.4207	0.69	-0.371064	4.83	1.57485	7.36	Negative	56.25	34.375	9.375
3829	45	3.80666	18.9	2.93916	8.55	2.14593	1.35	7.2	8.55	2.14593	1.8	0.587787	10.35	2.33699	18.9	Negative	45.2381	45.2381	9.52381
6752	102	4.62497	34.68	3.54616	9.18	2.21703	6.12	11.22	17.34	2.85302	6.12	1.81156	23.46	3.1553	32.64	Negative	53.125	28.125	18.75
7226	93	4.5326	79.98	4.38178	51.15	3.93476	5.58	7.44	13.02	2.56649	10.23	2.32532	23.25	3.14631	74.4	Negative	17.5	68.75	13.75
7226	99	4.59512	85.14	4.4443	65.34	4.1796	2.97	3.96	6.93	1.93586	6.93	1.93586	13.86	2.62901	79.2	Negative	8.75	82.5	8.75
7264	9	2.19722	5.76	1.75094	2.88	1.05779	0.9	0.9	1.8	0.587787	0.81	-0.210721	2.61	0.95935	5.49	Negative	32.7869	52.459	14.7541
7264	18	2.89037	10.8	2.37955	4.5	1.50408	2.52	2.88	5.4	1.6864	0.9	-0.105361	6.3	1.84055	10.8	Negative	50	41.6667	8.33333
7264	35	3.55535	23.1	3.13983	12.25	2.50553	2.8	3.85	6.65	1.89462	3.5	1.25276	10.15	2.31747	22.4	Negative	29.6875	54.6875	15.625
7288	39	3.66356	10.92	2.3906	5.07	1.62334	0.78	1.56	2.34	0.850151	3.51	1.25562	5.85	1.76644	10.92	Negative	21.4286	46.4286	32.1429
7288	48	3.8712	16.32	2.79239	6.24	1.83098	2.88	2.4	5.28	1.66393	3.84	1.34547	9.12	2.21047	15.36	Negative	34.375	40.625	25
7294	12	2.48491	6.24	1.83098	4.32	1.46326	0.12	0.36	0.48	-0.733969	1.44	0.364643	1.92	0.652325	6.24	Negative	7.69231	69.2308	23.0769
7294	12	2.48491	8.04	2.08443	5.4	1.6864	0.12	0.6	0.72	-0.328504	1.44	0.364643	2.16	0.770108	7.56	Negative	9.52381	71.4286	19.0476
7294	17	2.83321	8.33	2.11986	5.61	1.72455	0.17	1.19	1.36	0.307485	0.85	-0.162519	2.21	0.792993	7.82	Negative	17.3913	71.7391	10.8696
7294	18	2.89037	9.72	2.27419	6.84	1.92279	0.18	1.44	1.62	0.482426	1.26	0.231112	2.88	1.05779	9.72	Negative	16.6667	70.3704	12.963
7297	16	2.77259	8.48	2.13771	5.44	1.69378	0.96	1.6	2.56	0.940007	0.48	-0.733969	3.04	1.11186	8.48	Negative	30.1887	64.1509	5.66038
7297	16	2.77259	9.6	2.26176	5.44	1.69378	1.6	1.76	3.36	1.21194	0.8	-0.223144	4.16	1.42552	9.6	Negative	35	56.6667	8.33333
7297	21	3.04452	13.65	2.61374	5.88	1.77156	2.52	2.31	4.83	1.57485	2.31	0.837248	7.14	1.96571	13.02	Negative	37.0968	45.1613	17.7419
7297	44	3.78419	29.92	3.39853	18.04	2.89259	3.52	3.96	7.48	2.01223	3.52	1.25846	11	2.3979	29.04	Negative	25.7576	62.1212	12.1212
7303	25	3.21888	11.5	2.44235	2	0.693147	0.75	4.25	5	1.60944	2	0.693147	7	1.94591	9	Negative	55.5556	22.2222	22.2222
7303	48	3.8712	28.32	3.34357	11.52	2.44408	0.96	5.28	6.24	1.83098	5.28	1.66393	11.52	2.44408	23.04	Negative	27.0833	50	22.9167
7303	59	4.07754	28.91	3.36419	9.44	2.24496	1.18	5.9	7.08	1.95727	7.08	1.95727	14.16	2.65042	23.6	Negative	30	40	30
7307	27	3.29584	10.8	2.37955	5.4	1.6864	0.54	2.16	2.7	0.993252	2.7	0.993252	5.4	1.6864	10.8	Negative	25	50	25
7307	44	3.78419	15.4	2.73437	7.04	1.95161	0.88	1.32	2.2	0.788457	3.52	1.25846	5.72	1.74397	12.76	Negative	17.2414	55.1724	27.5862
7307	65	4.17439	19.5	2.97041	10.4	2.34181	0.65	1.3	1.95	0.667829	5.2	1.64866	7.15	1.96711	17.55	Negative	11.1111	59.2593	29.6296
7312	41	3.71357	24.6	3.20275	14.76	2.69192	1.23	3.28	4.51	1.5063	3.28	1.18784	7.79	2.05284	22.55	Negative	20	65.4545	14.5455
7316	27	3.29584	10.8	2.37955	5.4	1.6864	0.81	1.89	2.7	0.993252	2.7	0.993252	5.4	1.6864	10.8	Negative	25	50	25
7316	38	3.63759	17.48	2.86106	11.4	2.43361	1.14	2.28	3.42	1.22964	2.66	0.978326	6.08	1.805	17.48	Negative	19.5652	65.2174	15.2174
7323	21	3.04452	7.14	1.96571	2.94	1.07841	0.63	1.26	1.89	0.636577	2.31	0.837248	4.2	1.43508	7.14	Negative	26.4706	41.1765	32.3529
7323	24	3.17805	10.8	2.37955	3.36	1.21194	2.4	2.88	5.28	1.66393	2.16	0.770108	7.44	2.00687	10.8	Negative	48.8889	31.1111	20
7323	25	3.21888	10.5	2.35138	3.75	1.32176	2	3	5	1.60944	1.75	0.559616	6.75	1.90954	10.5	Negative	47.619	35.7143	16.6667
7323	26	3.2581	10.66	2.3665	3.64	1.29198	0.78	3.64	4.42	1.48614	2.6	0.955511	7.02	1.94876	10.66	Negative	41.4634	34.1463	24.3902
282	4000	8.29405	3680	8.21067	2840	7.95156	160	280	440	6.08677	160	5.07517	600	6.39693	3440	S. aureus	12.7907	82.5581	4.65116
288	1554	7.34859	1522.92	7.32838	901.32	6.80386	264.18	217.56	481.74	6.1774	139.86	4.94064	621.6	6.4323	1522.92	S. aureus	31.6327	59.1837	9.18367
1629	5000	8.51719	4700	8.45532	4250	8.35467	150	250	400	5.99146	50	3.91202	450	6.10925	4700	S. aureus	11.3402	85.567	3.09278
1629	5000	8.51719	4850	8.48673	4150	8.33086	150	400	550	6.30992	150	5.01064	700	6.55108	4850	S. aureus	8.51064	90.4255	1.06383
1718	2400	7.78322	2136	7.66669	1008	6.91572	216	648	864	6.76157	264	5.57595	1128	7.0282	2136	S. aureus	40.4494	47.191	12.3596
1814	977	6.88449	947.69	6.85403	459.19	6.12946	127.01	224.71	351.72	5.86284	136.78	4.91837	488.5	6.19134	947.69	S. aureus	37.1134	48.4536	14.433
1826	750	6.62007	735	6.59987	705	6.5582	7.5	7.5	15	2.70805	15	2.70805	30	3.4012	735	S. aureus	2.04082	95.9184	2.04082
1826	954	6.86066	915.84	6.81984	887.22	6.78809	9.54	9.54	19.08	2.94864	9.54	2.25549	28.62	3.35411	915.84	S. aureus	2.08333	96.875	1.04167
1945	5000	8.51719	4700	8.45532	3650	8.20248	150	150	300	5.70378	700	6.55108	1000	6.90776	4650	S. aureus	6.45161	78.4946	15.0538
1988	1063	6.96885	1063	6.96885	531.5	6.2757	180.71	265.75	446.46	6.10135	74.41	4.30959	520.87	6.2555	1052.37	S. aureus	42.4242	50.5051	7.07071
2039	3150	8.05516	2929.5	7.98259	1543.5	7.34181	315	378	693	6.54103	661.5	6.49451	1354.5	7.21119	2898	S. aureus	23.913	53.2609	22.8261
2039	4200	8.34284	3486	8.15651	1092	6.99577	630	966	1596	7.37526	798	6.68211	2394	7.78072	3486	S. aureus	45.7831	31.3253	22.8916
2051	2600	7.86327	2444	7.80139	2054	7.62754	104	52	156	5.04986	182	5.20401	338	5.82305	2392	S. aureus	6.52174	85.8696	7.6087
2051	5000	8.51719	4700	8.45532	3300	8.10168	450	650	1100	7.00307	250	5.52146	1350	7.20786	4650	S. aureus	23.6559	70.9677	5.37634
2201	608	6.41017	528.96	6.27091	456	6.12249	12.16	12.16	24.32	3.1913	48.64	3.88445	72.96	4.28991	528.96	S. aureus	4.5977	86.2069	9.1954
2201	1095	6.99851	974.55	6.88198	908.85	6.81218	10.95	10.95	21.9	3.08649	43.8	3.77963	65.7	4.1851	974.55	S. aureus	2.24719	93.2584	4.49438
2201	2000	7.6009	1900	7.54961	1760	7.47307	20	20	40	3.68888	100	4.60517	140	4.94164	1900	S. aureus	2.10526	92.6316	5.26316
2332	5000	8.51719	4300	8.36637	1700	7.43838	50	1000	1050	6.95655	1050	6.95655	2100	7.64969	3800	S. aureus	27.6316	44.7368	27.6316
2357	500	6.21461	500	6.21461	415	6.02828	20	15	35	3.55535	50	3.91202	85	4.44265	500	S. aureus	7	83	10
2365	2357	7.76514	2027.02	7.61432	282.84	5.64488	471.4	1272.78	1744.18	7.46404	518.54	6.25102	2262.72	7.72432	2545.56	S. aureus	68.5185	11.1111	20.3704
2365	2357	7.76514	2027.02	7.61432	282.84	5.64488	683.53	1060.65	1744.18	7.46404	518.54	6.25102	2262.72	7.72432	2545.56	S. aureus	68.5185	11.1111	20.3704
2429	4000	8.29405	3760	8.23217	3440	8.14323	40	40	80	4.38203	240	5.48064	320	5.76832	3760	S. aureus	2.12766	91.4894	6.38298
2470	632	6.44889	575.12	6.35458	524.56	6.26256	6.32	6.32	12.64	2.53687	37.92	3.63548	50.56	3.92316	575.12	S. aureus	2.1978	91.2088	6.59341
2504	523	6.25958	507.31	6.22912	329.49	5.79755	57.53	73.22	130.75	4.87329	47.07	3.85164	177.82	5.18077	507.31	S. aureus	25.7732	64.9485	9.27835
2514	1217	7.10414	1119.64	7.02076	547.65	6.30564	194.72	158.21	352.93	5.86627	206.89	5.33219	559.82	6.32762	1107.47	S. aureus	31.8681	49.4505	18.6813
2584	1300	7.17012	1300	7.17012	767	6.64249	182	234	416	6.03069	117	4.76217	533	6.27852	1300	S. aureus	32	59	9
2584	1400	7.24423	1218	7.10497	686	6.53088	168	154	322	5.77455	182	5.20401	504	6.22258	1190	S. aureus	27.0588	57.6471	15.2941
2661	5457	8.60465	4311.03	8.36893	3001.35	8.00682	163.71	327.42	491.13	6.19671	327.42	5.79124	818.55	6.70753	3819.9	S. aureus	12.8571	78.5714	8.57143
2719	723	6.58341	694.08	6.54259	303.66	5.71591	101.22	166.29	267.51	5.58916	122.91	4.81145	390.42	5.96722	694.08	S. aureus	38.5417	43.75	17.7083
5011	6000	8.69951	5580	8.62694	3300	8.10168	480	480	960	6.86693	780	6.65929	1740	7.46164	5040	S. aureus	19.0476	65.4762	15.4762
	1525	7.32975	1494.5	7.30955	1235.25	7.11903	45.75	45.75	91.5	4.51634	167.75	5.12247	259.25	5.55779	1494.5	S. aureus	6.12245	82.6531	11.2245
280	1007	6.91473	966.72	6.87391	654.55	6.48395	110.77	130.91	241.68	5.48761	80.56	4.389	322.24	5.7753	976.79	S. aureus	24.7423	67.0103	8.24742
910	1800	7.49554	1800	7.49554	1710	7.44425	36	36	72	4.27667	18	2.89037	90	4.49981	1800	S. aureus	4	95	1
1856	582	6.36647	453.96	6.11801	355.02	5.87217	29.1	29.1	58.2	4.06389	40.74	3.70721	98.94	4.59451	453.96	S. aureus	12.8205	78.2051	8.97436
1856	1116	7.01751	859.32	6.75614	647.28	6.47278	66.96	78.12	145.08	4.97729	66.96	4.2041	212.04	5.35677	859.32	S. aureus	16.8831	75.3247	7.79221
1856	1375	7.22621	880	6.77992	728.75	6.59133	27.5	13.75	41.25	3.71965	55	4.00733	96.25	4.56695	825	S. aureus	5	88.3333	6.66667
1856	3000	8.00637	2250	7.71869	1950	7.57558	60	60	120	4.78749	90	4.49981	210	5.34711	2160	S. chromogenes	5.55556	90.2778	4.16667
1973	208	5.33754	137.28	4.92202	76.96	4.34329	8.32	20.8	29.12	3.37143	29.12	3.37143	58.24	4.06457	135.2	S. chromogenes	21.5385	56.9231	21.5385
1973	755	6.62672	679.5	6.52136	294.45	5.68511	75.5	135.9	211.4	5.35375	128.35	4.85476	339.75	5.82821	634.2	S. chromogenes	33.3333	46.4286	20.2381
1988	352	5.86363	337.92	5.82281	271.04	5.60227	21.12	28.16	49.28	3.89752	7.04	1.95161	56.32	4.03105	327.36	S. chromogenes	15.0538	82.7957	2.15054
2050	3000	8.00637	2850	7.95507	1440	7.2724	300	720	1020	6.92756	180	5.19296	1200	7.09008	2640	S. chromogenes	38.6364	54.5455	6.81818
2051	390	5.96615	300.3	5.70478	171.6	5.14517	46.8	42.9	89.7	4.49647	35.1	3.5582	124.8	4.82671	296.4	S. chromogenes	30.2632	57.8947	11.8421
2105	848	6.74288	703.84	6.55655	457.92	6.12669	59.36	67.84	127.2	4.84576	118.72	4.77677	245.92	5.50501	703.84	S. chromogenes	18.0723	65.0602	16.8675
2105	1142	7.04054	1050.64	6.95715	742.3	6.60975	91.36	79.94	171.3	5.14342	137.04	4.92027	308.34	5.7312	1050.64	S. chromogenes	16.3043	70.6522	13.0435
2290	97	4.57471	73.72	4.30027	57.23	4.04708	6.79	3.88	10.67	2.36744	5.82	1.7613	16.49	2.80275	73.72	S. chromogenes	14.4737	77.6316	7.89474
2290	150	5.01064	139.5	4.93806	115.5	4.74927	3	1.5	4.5	1.50408	7.5	2.0149	12	2.48491	127.5	S. chromogenes	3.52941	90.5882	5.88235
2290	160	5.07517	126.4	4.83945	99.2	4.59714	1.6	8	9.6	2.26176	9.6	2.26176	19.2	2.95491	118.4	S. chromogenes	8.10811	83.7838	8.10811
2329	185	5.22036	118.4	4.77407	62.9	4.14155	1.85	14.8	16.65	2.81241	40.7	3.70623	57.35	4.04917	120.25	S. chromogenes	13.8462	52.3077	33.8462
2332	192	5.2575	74.88	4.31589	28.8	3.36038	5.76	40.32	46.08	3.83038	5.76	1.75094	51.84	3.94816	80.64	S. chromogenes	57.1429	35.7143	7.14286
2493	1037	6.94409	1037	6.94409	674.05	6.5133	155.55	93.33	248.88	5.51697	114.07	4.73681	362.95	5.89427	1037	S. chromogenes	24	65	11
2493	1391	7.23778	1251.9	7.13242	765.05	6.63994	180.83	208.65	389.48	5.96481	97.37	4.57852	486.85	6.18796	1251.9	S. chromogenes	31.1111	61.1111	7.77778
2557	435	6.07535	230.55	5.44047	152.25	5.02552	30.45	30.45	60.9	4.10923	17.4	2.85647	78.3	4.36055	230.55	S. chromogenes	26.4151	66.0377	7.54717
2557	510	6.23441	336.6	5.8189	209.1	5.34281	40.8	56.1	96.9	4.57368	30.6	3.421	127.5	4.84812	336.6	S. chromogenes	28.7879	62.1212	9.09091
2574	547	6.30445	475.89	6.16519	339.14	5.82641	21.88	43.76	65.64	4.18419	71.11	4.26423	136.75	4.91815	475.89	S. chromogenes	13.7931	71.2644	14.9425
2591	425	6.05209	412.25	6.02163	306	5.72359	17	59.5	76.5	4.33729	38.25	3.64414	114.75	4.74276	420.75	S. chromogenes	18.1818	72.7273	9.09091
2661	651	6.47851	390.6	5.96768	358.05	5.88067	13.02	19.53	32.55	3.48278	39.06	3.6651	71.61	4.27123	429.66	S. chromogenes	7.57576	83.3333	9.09091
2747	900	6.80239	711	6.56667	684	6.52796	18	18	36	3.58352	135	4.90527	171	5.14166	855	S. chromogenes	4.21053	80	15.7895
2800	320	5.76832	256	5.54518	156.8	5.05497	28.8	28.8	57.6	4.05352	41.6	3.7281	99.2	4.59714	256	S. chromogenes	22.5	61.25	16.25
2913	870	6.76849	739.5	6.60597	696	6.54535	17.4	17.4	34.8	3.54962	234.9	5.45916	269.7	5.59731	965.7	S. chromogenes	3.6036	72.0721	24.3243
3072	860	6.75693	748.2	6.61767	688	6.53379	8.6	8.6	17.2	2.84491	34.4	3.53806	51.6	3.94352	739.6	S. chromogenes	2.32558	93.0233	4.65116
3088	4075	8.31263	2526.5	7.83459	1304	7.17319	40.75	40.75	81.5	4.4006	244.5	5.49922	326	5.7869	1630	S. chromogenes	5	80	15
3093	1000	6.90776	860	6.75693	750	6.62007	10	10	20	2.99573	70	4.2485	90	4.49981	840	S. chromogenes	2.38095	89.2857	8.33333
3093	1023	6.93049	900.24	6.80266	818.4	6.70735	20.46	40.92	61.38	4.11708	61.38	4.11708	122.76	4.81023	941.16	S. chromogenes	6.52174	86.9565	6.52174
3093	3000	8.00637	2700	7.90101	2460	7.80792	30	30	60	4.09434	480	6.17379	540	6.29157	3000	S. chromogenes	2	82	16
4558	1291	7.16317	1097.35	7.00065	955.34	6.86207	12.91	25.82	38.73	3.65661	116.19	4.75523	154.92	5.04291	1110.26	S. chromogenes	3.48837	86.0465	10.4651
4664	166	5.11199	59.76	4.09034	49.8	3.90801	4.98	11.62	16.6	2.8094	11.62	2.45273	28.22	3.34003	78.02	S. chromogenes	21.2766	63.8298	14.8936
4697	625	6.43775	562.5	6.33239	518.75	6.25142	6.25	6.25	12.5	2.52573	31.25	3.44202	43.75	3.77849	562.5	S. chromogenes	2.22222	92.2222	5.55556
4764	360	5.8861	291.6	5.67538	288	5.66296	7.2	14.4	21.6	3.07269	18	2.89037	39.6	3.67883	327.6	S. chromogenes	6.59341	87.9121	5.49451
4764	1549	7.34536	1378.61	7.22883	1270.18	7.14691	15.49	30.98	46.47	3.83881	61.96	4.12649	108.43	4.6861	1378.61	S. chromogenes	3.37079	92.1348	4.49438
4789	550	6.30992	407	6.00881	110	4.70048	5.5	5.5	11	2.3979	16.5	2.80336	27.5	3.31419	137.5	S. chromogenes	8	80	12
4906	419	6.03787	377.1	5.93251	192.74	5.26134	4.19	4.19	8.38	2.12585	20.95	3.04214	29.33	3.37861	222.07	S. chromogenes	3.77358	86.7925	9.43396
4957	393	5.97381	172.92	5.15283	133.62	4.895	23.58	27.51	51.09	3.93359	62.88	4.14123	113.97	4.73594	247.59	S. chromogenes	20.6349	53.9683	25.3968
4957	2638	7.87778	1266.24	7.14381	870.54	6.76911	316.56	395.7	712.26	6.56844	712.26	6.56844	1424.52	7.26159	2295.06	S. chromogenes	31.0345	37.931	31.0345
4987	270	5.59842	175.5	5.16764	62.1	4.12875	40.5	67.5	108	4.68213	64.8	4.17131	172.8	5.15213	234.9	S. chromogenes	45.977	26.4368	27.5862
4987	431	6.06611	331.87	5.80474	224.12	5.41218	21.55	43.1	64.65	4.16899	47.41	3.85883	112.06	4.71903	336.18	S. chromogenes	19.2308	66.6667	14.1026
4987	700	6.55108	539	6.28972	364	5.89715	126	140	266	5.5835	42	3.73767	308	5.7301	672	S. chromogenes	39.5833	54.1667	6.25
4987	2640	7.87853	1821.6	7.50747	184.8	5.21927	132	237.6	369.6	5.91242	290.4	5.67126	660	6.49224	844.8	S. chromogenes	43.75	21.875	34.375
5025	146	4.98361	97.82	4.58313	27.74	3.32288	14.6	29.2	43.8	3.77963	23.36	3.15103	67.16	4.20708	94.9	S. chromogenes	46.1538	29.2308	24.6154
5025	185	5.22036	90.65	4.50701	35.15	3.55962	25.9	37	62.9	4.14155	31.45	3.4484	94.35	4.54701	129.5	S. chromogenes	48.5714	27.1429	24.2857
5025	221	5.39816	148.07	4.99769	37.57	3.62621	37.57	66.3	103.87	4.64314	15.47	2.7389	119.34	4.78198	156.91	S. chromogenes	66.1972	23.9437	9.85915
5043	680	6.52209	605.2	6.40556	394.4	5.97737	27.2	47.6	74.8	4.31482	102	4.62497	176.8	5.17502	571.2	S. chromogenes	13.0952	69.0476	17.8571
5053	766	6.64118	597.48	6.39272	436.62	6.07906	53.62	99.58	153.2	5.03174	84.26	4.43391	237.46	5.47	674.08	S. chromogenes	22.7273	64.7727	12.5
5053	962	6.86901	779.22	6.65829	529.1	6.27118	28.86	38.48	67.34	4.20975	153.92	5.03643	221.26	5.39934	750.36	S. chromogenes	8.97436	70.5128	20.5128
5059	248	5.51343	198.4	5.29029	183.52	5.21232	9.92	17.36	27.28	3.30615	52.08	3.95278	79.36	4.37399	262.88	S. chromogenes	10.3774	69.8113	19.8113
5060	834	6.72623	775.62	6.65366	733.92	6.5984	50.04	75.06	125.1	4.82911	91.74	4.51896	216.84	5.37916	950.76	S. chromogenes	13.1579	77.193	9.64912
5105	1989	7.59539	1591.2	7.37224	1352.52	7.20972	19.89	39.78	59.67	4.08883	119.34	4.78198	179.01	5.18744	1531.53	S. chromogenes	3.8961	88.3117	7.79221
5163	427	6.05678	354.41	5.87045	337.33	5.82106	21.35	34.16	55.51	4.01656	34.16	3.53106	89.67	4.49614	427	S. chromogenes	13	79	8
5255	153	5.03044	90.27	4.50281	78.03	4.35709	1.53	3.06	4.59	1.52388	0		4.59	1.52388	82.62	S. chromogenes	5.55556	94.4444	0
5302	274	5.61313	235.64	5.46231	191.8	5.25645	5.48	5.48	10.96	2.39425	5.48	1.70111	16.44	2.79972	208.24	S. chromogenes	5.26316	92.1053	2.63158
5316	205	5.32301	147.6	4.99451	127.1	4.84497	8.2	10.25	18.45	2.91506	22.55	3.11574	41	3.71357	168.1	S. chromogenes	10.9756	75.6098	13.4146
5316	459	6.12905	390.15	5.96653	344.25	5.84137	13.77	27.54	41.31	3.7211	68.85	4.23193	110.16	4.70193	454.41	S. chromogenes	9.09091	75.7576	15.1515
5316	1330	7.19293	1210.3	7.09862	1090.6	6.99448	13.3	53.2	66.5	4.1972	212.8	5.36035	279.3	5.63229	1369.9	S. chromogenes	4.85437	79.6117	15.534
5330	727	6.58893	676.11	6.51636	545.25	6.30124	7.27	7.27	14.54	2.6769	116.32	4.75635	130.86	4.87413	676.11	S. chromogenes	2.15054	80.6452	17.2043
5330	874	6.77308	804.08	6.6897	463.22	6.1382	34.96	34.96	69.92	4.24735	192.28	5.25895	262.2	5.56911	725.42	S. chromogenes	9.63855	63.8554	26.506
5330	874	6.77308	804.08	6.6897	463.22	6.1382	8.74	17.48	26.22	3.26652	69.92	4.24735	96.14	4.56581	559.36	S. chromogenes	4.6875	82.8125	12.5
7112	885	6.78559	592.95	6.38511	486.75	6.18775	17.7	26.55	44.25	3.78986	106.2	4.66532	150.45	5.01363	637.2	S. chromogenes	6.94444	76.3889	16.6667
7383	1135	7.03439	1066.9	6.97251	329.15	5.79651	11.35	22.7	34.05	3.52783	158.9	5.06828	192.95	5.26243	522.1	S. chromogenes	6.52174	63.0435	30.4348
7436	835	6.72743	659.65	6.49171	367.4	5.90645	41.75	58.45	100.2	4.60717	534.4	6.28114	634.6	6.45299	1002	S. chromogenes	10	36.6667	53.3333
7536	391	5.96871	320.62	5.77026	234.6	5.45788	7.82	15.64	23.46	3.1553	70.38	4.25391	93.84	4.54159	328.44	S. chromogenes	7.14286	71.4286	21.4286
7536	2274	7.7293	2137.56	7.66742	1500.84	7.31378	295.62	295.62	591.24	6.38222	454.8	6.11986	1046.04	6.95277	2546.88	S. chromogenes	23.2143	58.9286	17.8571
7772	349	5.85507	251.28	5.52657	191.95	5.25723	6.98	17.45	24.43	3.19581	27.92	3.32934	52.35	3.95795	244.3	S. chromogenes	10	78.5714	11.4286
8020	1599	7.37713	1407.12	7.2493	1327.17	7.1908	15.99	31.98	47.97	3.87058	175.89	5.16986	223.86	5.41102	1551.03	S. chromogenes	3.09278	85.567	11.3402
8059	493	6.20051	443.7	6.09515	414.12	6.02616	4.93	9.86	14.79	2.69395	14.79	2.69395	29.58	3.3871	443.7	S. chromogenes	3.33333	93.3333	3.33333
8434	881	6.78106	731.23	6.59473	643.13	6.46635	8.81	17.62	26.43	3.2745	44.05	3.78533	70.48	4.25533	713.61	S. chromogenes	3.7037	90.1235	6.17284
9334	603	6.40192	506.52	6.22756	422.1	6.04524	12.06	18.09	30.15	3.40618	60.3	4.09933	90.45	4.5048	512.55	S. chromogenes	5.88235	82.3529	11.7647
282	4000	8.29405	3720	8.22148	2320	7.74932	280	520	800	6.68461	320	5.76832	1120	7.02108	3440	Str. dysgalactiae	23.2558	67.4419	9.30233
1973	1268	7.1452	1191.92	7.08332	532.56	6.2777	114.12	329.68	443.8	6.09537	88.76	4.48594	532.56	6.2777	1065.12	Str. dysgalactiae	41.6667	50	8.33333
1988	5000	8.51719	4250	8.35467	2750	7.91936	450	550	1000	6.90776	250	5.52146	1250	7.1309	4000	Str. dysgalactiae	25	68.75	6.25
2029	264	5.57595	221.76	5.4016	129.36	4.8626	21.12	39.6	60.72	4.10627	29.04	3.36867	89.76	4.49714	219.12	Str. dysgalactiae	27.7108	59.0361	13.253
2039	5000	8.51719	4500	8.41183	3550	8.1747	100	150	250	5.52146	650	6.47697	900	6.80239	4450	Str. dysgalactiae	5.61798	79.7753	14.6067
2294	3000	8.00637	1890	7.54433	300	5.70378	240	480	720	6.57925	540	6.29157	1260	7.13887	1560	Str. dysgalactiae	46.1538	19.2308	34.6154
2418	1069	6.97448	983.48	6.8911	245.87	5.5048	117.59	192.42	310.01	5.7366	213.8	5.36504	523.81	6.26113	769.68	Str. dysgalactiae	40.2778	31.9444	27.7778
2418	4000	8.29405	3800	8.24276	3200	8.07091	80	80	160	5.07517	560	6.32794	720	6.57925	3920	Str. dysgalactiae	4.08163	81.6327	14.2857
2429	4000	8.29405	2600	7.86327	2160	7.67786	80	120	200	5.29832	80	4.38203	280	5.63479	2440	Str. dysgalactiae	8.19672	88.5246	3.27869
2482	1527	7.33106	1297.95	7.16854	732.96	6.59709	15.27	198.51	213.78	5.36495	335.94	5.81693	549.72	6.30941	1282.68	Str. dysgalactiae	16.6667	57.1429	26.1905
2482	5000	8.51719	4500	8.41183	2900	7.97247	150	1050	1200	7.09008	350	5.85793	1550	7.34601	4450	Str. dysgalactiae	26.9663	65.1685	7.86517
2553	5000	8.51719	4850	8.48673	4100	8.31874	200	150	350	5.85793	250	5.52146	600	6.39693	4700	Str. dysgalactiae	7.44681	87.234	5.31915
2576	5000	8.51719	3200	8.07091	2850	7.95507	50	100	150	5.01064	200	5.29832	350	5.85793	3200	Str. dysgalactiae	4.6875	89.0625	6.25
2669	2994	8.00437	1706.58	7.44225	748.5	6.61807	89.82	209.58	299.4	5.70178	239.52	5.47864	538.92	6.28957	1287.42	Str. dysgalactiae	23.2558	58.1395	18.6047
2755	1190	7.08171	1094.8	6.99833	963.9	6.87099	11.9	11.9	23.8	3.16969	59.5	4.08598	83.3	4.42245	1047.2	Str. dysgalactiae	2.27273	92.0455	5.68182
2791	2716	7.90692	2091.32	7.64555	1629.6	7.39609	54.32	162.96	217.28	5.38119	217.28	5.38119	434.56	6.07433	2064.16	Str. dysgalactiae	10.5263	78.9474	10.5263
2801	809	6.6958	695.74	6.54498	590.57	6.38109	24.27	40.45	64.72	4.17007	40.45	3.70007	105.17	4.65558	695.74	Str. dysgalactiae	9.30233	84.8837	5.81395
2880	1570	7.35883	1397.3	7.2423	1193.2	7.08439	31.4	78.5	109.9	4.69957	109.9	4.69957	219.8	5.39272	1413	Str. dysgalactiae	7.77778	84.4444	7.77778
2880	2133	7.66528	1429.11	7.26481	789.21	6.67103	42.66	42.66	85.32	4.44641	319.95	5.76816	405.27	6.00455	1194.48	Str. dysgalactiae	7.14286	66.0714	26.7857
2880	5000	8.51719	4550	8.42288	4300	8.36637	50	50	100	4.60517	350	5.85793	450	6.10925	4750	Str. dysgalactiae	2.10526	90.5263	7.36842
2992	5000	8.51719	4500	8.41183	4350	8.37793	50	50	100	4.60517	300	5.70378	400	5.99146	4750	Str. dysgalactiae	2.10526	91.5789	6.31579
2992	10060	9.21632	9456.4	9.15445	8752.2	9.07706	100.6	301.8	402.4	5.99745	301.8	5.70976	704.2	6.55706	9456.4	Str. dysgalactiae	4.25532	92.5532	3.19149
3055	1038	6.94505	934.2	6.83969	830.4	6.72191	10.38	62.28	72.66	4.28579	41.52	3.72618	114.18	4.73778	944.58	Str. dysgalactiae	7.69231	87.9121	4.3956
3055	5749	8.65678	5174.1	8.55142	4599.2	8.43364	114.98	287.45	402.43	5.99752	229.96	5.43791	632.39	6.44951	5231.59	Str. dysgalactiae	7.69231	87.9121	4.3956
4658	5000	8.51719	4250	8.35467	3900	8.26873	50	100	150	5.01064	350	5.85793	500	6.21461	4400	Str. dysgalactiae	3.40909	88.6364	7.95455
4658	24000	10.0858	21840	9.9915	20640	9.93499	240	240	480	6.17379	1920	7.56008	2400	7.78322	23040	Str. dysgalactiae	2.08333	89.5833	8.33333
4751	846	6.74052	752.94	6.62399	617.58	6.42581	16.92	42.3	59.22	4.08126	67.68	4.21479	126.9	4.8434	744.48	Str. dysgalactiae	7.95455	82.9545	9.09091
4764	6549	8.78707	5828.61	8.67053	5370.18	8.58862	65.49	130.98	196.47	5.28051	261.96	5.56819	458.43	6.12781	5828.61	Str. dysgalactiae	3.37079	92.1348	4.49438
4788	5000	8.51719	4450	8.40066	3150	8.05516	50	450	500	6.21461	950	6.85646	1450	7.27932	4600	Str. dysgalactiae	10.8696	68.4783	20.6522
4788	9377	9.14602	8345.53	9.02948	5907.51	8.68398	281.31	656.39	937.7	6.84343	1781.63	7.48528	2719.33	7.90814	8626.84	Str. dysgalactiae	10.8696	68.4783	20.6522
4920	760	6.63332	684	6.52796	630.8	6.44699	15.2	38	53.2	3.97406	76	4.33073	129.2	4.86136	760	Str. dysgalactiae	7	83	10
4920	2054	7.62754	1848.6	7.52218	1704.82	7.44121	41.08	102.7	143.78	4.96828	205.4	5.32496	349.18	5.85559	2054	Str. dysgalactiae	7	83	10
5043	680	6.52209	605.2	6.40556	394.4	5.97737	20.4	54.4	74.8	4.31482	102	4.62497	176.8	5.17502	571.2	Str. dysgalactiae	13.0952	69.0476	17.8571
5180	2430	7.79565	2114.1	7.65638	1773.9	7.48094	72.9	145.8	218.7	5.3877	170.1	5.13639	388.8	5.96307	2162.7	Str. dysgalactiae	10.1124	82.0225	7.86517
5180	5000	8.51719	4350	8.37793	3650	8.20248	100	350	450	6.10925	350	5.85793	800	6.68461	4450	Str. dysgalactiae	10.1124	82.0225	7.86517
6752	1011	6.9187	950.34	6.85682	899.79	6.80216	10.11	10.11	20.22	3.00667	20.22	3.00667	40.44	3.69982	940.23	Str. dysgalactiae	2.15054	95.6989	2.15054
7352	4362	8.38069	4056.66	8.30812	3271.5	8.093	87.24	218.1	305.34	5.72143	479.82	6.17341	785.16	6.66589	4056.66	Str. dysgalactiae	7.52688	80.6452	11.828
7352	7621	8.93866	7239.95	8.88737	5410.91	8.59617	228.63	533.47	762.1	6.63608	685.89	6.53072	1447.99	7.27793	6858.9	Str. dysgalactiae	11.1111	78.8889	10
7665	652	6.48004	521.6	6.2569	404.24	6.00201	26.08	39.12	65.2	4.17746	26.08	3.26117	91.28	4.51393	495.52	Str. dysgalactiae	13.1579	81.5789	5.26316
7718	3334	8.11193	3033.94	8.01762	2300.46	7.74086	33.34	100.02	133.36	4.89305	500.1	6.21481	633.46	6.4512	2933.92	Str. dysgalactiae	4.54545	78.4091	17.0455
8059	3326	8.10953	3093.18	8.03695	2694.06	7.8988	33.26	33.26	66.52	4.1975	299.34	5.70158	365.86	5.90225	3059.92	Str. dysgalactiae	2.17391	88.0435	9.78261
8295	339	5.826	288.15	5.66348	200.01	5.29837	13.56	33.9	47.46	3.85989	47.46	3.85989	94.92	4.55303	294.93	Str. dysgalactiae	16.092	67.8161	16.092
																*: E. coli-positive one month earlier; negative at the later test.
